# Supplementary material for: Children’s Greenness Exposure and IQ-Associated DNA Methylation: A Prospective Cohort Study
Source: Int J Environ Res Public Health. 2021 Jul 12;18(14):7429. doi: 10.3390/ijerph18147429 (PMC8304819; doi:10.3390/ijerph18147429)
Supplement: Supplementary file 1 [file ijerph-18-07429-s001.zip]

Archive with 1 entries (1 files):
- ijerph-1253373.xlsx
