# Supplementary material for: Children’s Greenness Exposure and IQ-Associated DNA Methylation: A Prospective Cohort Study
Source: Int J Environ Res Public Health. 2021 Jul 12;18(14):7429. doi: 10.3390/ijerph18147429 (PMC8304819; doi:10.3390/ijerph18147429)
Supplement: Supplementary file 1 [file ijerph-18-07429-s001.zip › ijerph-1253373.xlsx]

## Sheet: Table S1
Table S1. Previous EWAS or GWAS studies for the association between DNA methylation and IQ.
Type of Study	Study	Title	Study population	Cohort (or case/control study)	Age for methylation data (years)	Number of study participants	Cognitive ability measures	Tissue of methylation data	Methylation analysis method	Cell type fraction adjusted	Reference tables	Enrichment analysis/ method
EWAS	Krushkal et al. 2014	Epigenetic analysis of neurocognitive development at 1 year of age in a community-based pregnancy cohort	Children in US	Conditions Affecting Neurocognitive Development and Learning in Early childhood (CANDLE) Study	1	168	Full-scale IQ score	cord blood	Humanmethylation27 BeadChip	Not mentioned	Table5	No
EWAS	Paquette et al. 2016	Regions of variable DNA methylation in human placenta associated with newborn neurobehavior	Children in US	Rhode Island Child Health Study (RICHS)	Newborn	335	Neurobehavioral assessments	cord blood	HumanMethylation450 BeadChips	Adjusted	Figure 1	Yes/ Gene ontology
EWAS	Linnér et al. 2017	An epigenome-wide association study meta-analysis of educational attainment	Adults in multi-countries	27 cohort studies(ALSPAC, BSGS, EGCUT1, EGCUT2, EGCUT3, EPIC - Breast, EPIC - Colon, EPIC - Lung, FTC, FINRISK, HBCS, KORA F4, LBC1921, LBC1936, LLD, MCCS - BC, MCCS - CRC, MCCS - Kidney, MCCS - Lung, MCCS - MBCN, MCCS - PC, MCCS - UCC, OATS, RS-BIOS, RS3, SATSA, YFS)	Range 26.6-79.1	10767	Educational attainment	Whole blood	HumanMethylation450 BeadChips	Adjusted	Table 1	Yes
EWAS	Caramaschi et al. 2017	Exploring a causal role of DNA methylation in the relationship between maternal vitamin B12 during pregnancy and child’s IQ at age 8, cognitive performance and educational attainment: a two-step Mendelian randomization study	Children in multi-countries	2 cohorts(ALSPAC, GOYA)	8.6	1557	Total IQ, Verbal IQ, Performance IQ	cord blood	HumanMethylation450 BeadChips	Adjusted	Table5	No
EWAS	Marioni et al. 2018	Meta-analysis of epigenome-wide association studies of cognitive abilities	Adults in multi-countries	11 cohorts(Framingham Heart Study, InCHIANTI, Lothian Birth Cohort 1921, Lothian Birth Cohort 1936, MOBILIZE Boston, Normative Aging Study, Rotterdam Study(Rotterdam Bios and Rotterdam III),Twins UK, ARIC, GENOA)	56.2-79.1	Range 219-2307	Memory, Digit Symbol test, Verbal Fluency, MMSE	Whole blood	HumanMethylation450 BeadChips	Adjusted	Table 2	No
EWAS	Caramaschi et al. 2020	Meta-analysis of epigenome-wide associations between DNA methylation at birth and childhood cognitive skills	Children in multi-countries	8 longitudinal birth cohorts(PACE, ALSPAC, CHAMACOS, EDEN, INMA, PREDO, POSEIDON, Project Viva)	4-9	2196-3798	Full-scale IQ score	cord blood	HumanMethylation450 BeadChips	Adjusted	Table 2	No
GWAS	Kong et al. 2013	IQdb: an intelligence quotient score-associated gene resource for human intelligence	Not mentioned	literature search(IQ-associated gene database from previous studies)	Not mentioned	Not mentioned	IQ	Not mentioned	Not mentioned	Not mentioned	Table S1	Yes/ multi methods
GWAS	Zhao et al. 2014	A systems biology approach to identify intelligence quotient score-related genomic regions, and pathways relevant to potential therapeutic treatments	Not mentioned	literature search(IQ-associated gene database from previous studies)	Not mentioned	Not mentioned	IQ	Not mentioned	Not mentioned	Not mentioned	Not mentioned	Yes/ multi methods
GWAS	Benyamin et al. 2014	Childhood intelligence is heritable, highly polygenic and associated with FNBP1L	Children in multi-countries	CHIC (Childhood Intelligence Consortium)	Range 6–18 years	17 989	IQ or Cognitive ability	Whole blood	Illumina HumanHap550(ALSPAC) Illumina Human610_Quadv1 chip (LBC1936) Illumina Human660W Quad Array(Raine) Illumina 610K array(GenR)	Not mentioned	Table 2	No
GWAS	Coleman et al. 2019	Biological annotation of genetic loci associated with intelligence in a meta-analysis of 87,740 individuals	European or US	Sniekers intelligence GWAS and HiQ high-intelligence GWAS study	6–18 years	87740	Performance on the SAT or ACT	Whole blood	UK BiLEVE Axiom array, Illumina Infinium OmniExpress	Not mentioned	Table 2	Yes/ Gene ontology
GWAS	Hill et al. 2014	Human cognitive ability is influenced by genetic variation in components of postsynaptic signaling complexes assembled by NMDA receptors and MAGUK proteins	European or US	CAGES consortium cohort study	Middle-aged and older	3511	Crystallized cognitive ability, memory and processing speed	whole blood	Not mentioned	Not mentioned	Table 1	Yes/ GSEA.
GWAS	Jansen et al. 2020	Genome-wide meta-analysis of brain volume identifies genomic loci and genes shared with intelligence	Not mentioned	ENIGMA data and the HC-GWAS data (Cohort)	Not mentioned	47316	Brain volume & IQ overlapping	Not mentioned	UK BiLEVE AxiomTM array, UKBTM Axiom array	Not mentioned	Supplementary Data 13	Yes/ Gene ontology using MAGMA
GWAS	Kornilov et al. 2019	Genome-Wide Homozygosity Mapping Reveals Genes Associated With Cognitive Ability in Children From Saudi Arabia	Children in Saudi Arabia	Saudi Arabian	7.34 to 18.71 years	7186	General cognitive ability	Saliva	Illumina, HumanCoreExome array	Not mentioned	Table 2	Yes/ Gene ontology
GWAS	Luciano et al. 2006	Genome-wide Scan of IQ Finds Significant Linkage to a Quantitative Trait Locus on 2q	Netherlands, Australia, Japanese	Registry data	15.7-22.2 years	361 families	Multidimensional Aptitude Battery subtests and WAIS-R Digit Symbol subtest, and two word-recognition tests	Blood	Not mentioned	Not mentioned	Table3	No
GWAS	Smajlagić et al. 2018	Moderating effect of mode of delivery on the genetics of intelligence: Explorative genome‐wide analyses in ALSPAC	Children in UK	ALSPAC cohort	8.5 years	2421	WISC	whole blood	Illumina Human Hap 550 quad	Adjusted	Table 2	No
GWAS	Zabaneh et al. 2018	A genome-wide association study for extremely high intelligence	US studies	TIP and Health and Retirement Study(case–control GWA analysis)	12 years and adults	1238cases / 8172controls	IQ	Not mentioned	Illumina Human Omni-2.5 Quad Beadchip	Not mentioned	Table 1	Yes
GWAS	Zhu et al. 2018	Multi-level genomic analyses suggest new genetic variants involved in human memory	China	Cohort study	Mean age 18	1522-1623	Long-term, and short-term memory	Blood	HumanOmniZhongHua-8 Beadchip v1.1	Not mentioned	Table 2	No
GWAS	Sniekers et al. 2017	Genome-wide association meta-analysis of 78,308 individuals identifies new loci and genes influencing human intelligence	Multi-Country	13 cohorts	Children(under 13) to adult(18-78years)	78308	IQ	Blood	Not mentioned	Not mentioned	Supplementary Table 8	Yes/Gene Ontology (GO18) and Reactome
GWAS	Savage et al. 2018	Genome-wide association meta-analysis in 269,867 individuals identifies new genetic and functional links to intelligence	Multi-Country	14 cohorts	Range 5-98	269867	IQ	Blood	Not mentioned	Not mentioned	Supplementary Table 15	Yes/ Gene ontology

## Sheet: Tabls S2
Table S2. List of target cg sites from previous EWAS(n=209)
Cg sites (color filled: overlapped cg)	Related Gene	Study	Study population	Cohort (or case/control study)	Age for methylation data (years)	Number of study participants	Cognitive ability measures	Tissue of methylation data
cg15970800	FHIT	A. G. Paquette, et al. 2016	Children in US	Rhode Island Child Health Study (RICHS)	Newborn	335	Neurobehavioral assessments	cord blood
cg16710656	ANKRD11	A. G. Paquette, et al. 2016	Children in US	Rhode Island Child Health Study (RICHS)	Newborn	335	Neurobehavioral assessments	cord blood
cg15676719	RCSD1	D. Caramaschi, et al. 2017	Children in multi-countries	2 cohorts(ALSPAC, GOYA)	8.6	1557	Total IQ, Verbal IQ, Performance IQ	cord blood
cg00007076	RRS1	Marioni et al. 2018	Adults in multi-countries	11 cohorts(Framingham Heart Study, InCHIANTI, Lothian Birth Cohort 1921, Lothian Birth Cohort 1936, MOBILIZE Boston, Normative Aging Study, Rotterdam Study(Rotterdam Bios and Rotterdam III),Twins UK, ARIC, GENOA)	56.2-79.1	Range 219-2307	Memory, Digit Symbol test, Verbal Fluency, MMSE	Whole blood
cg00050692	DNMT3A	Marioni et al. 2018	Adults in multi-countries	11 cohorts(Framingham Heart Study, InCHIANTI, Lothian Birth Cohort 1921, Lothian Birth Cohort 1936, MOBILIZE Boston, Normative Aging Study, Rotterdam Study(Rotterdam Bios and Rotterdam III),Twins UK, ARIC, GENOA)	56.2-79.1	Range 219-2307	Memory, Digit Symbol test, Verbal Fluency, MMSE	Whole blood
cg00078299	ZHX1	Marioni et al. 2018	Adults in multi-countries	11 cohorts(Framingham Heart Study, InCHIANTI, Lothian Birth Cohort 1921, Lothian Birth Cohort 1936, MOBILIZE Boston, Normative Aging Study, Rotterdam Study(Rotterdam Bios and Rotterdam III),Twins UK, ARIC, GENOA)	56.2-79.1	Range 219-2307	Memory, Digit Symbol test, Verbal Fluency, MMSE	Whole blood
cg00091596	ARRDC4	Marioni et al. 2018	Adults in multi-countries	11 cohorts(Framingham Heart Study, InCHIANTI, Lothian Birth Cohort 1921, Lothian Birth Cohort 1936, MOBILIZE Boston, Normative Aging Study, Rotterdam Study(Rotterdam Bios and Rotterdam III),Twins UK, ARIC, GENOA)	56.2-79.1	Range 219-2307	Memory, Digit Symbol test, Verbal Fluency, MMSE	Whole blood
cg00252813	GAPDH	Marioni et al. 2018	Adults in multi-countries	11 cohorts(Framingham Heart Study, InCHIANTI, Lothian Birth Cohort 1921, Lothian Birth Cohort 1936, MOBILIZE Boston, Normative Aging Study, Rotterdam Study(Rotterdam Bios and Rotterdam III),Twins UK, ARIC, GENOA)	56.2-79.1	Range 219-2307	Memory, Digit Symbol test, Verbal Fluency, MMSE	Whole blood
cg00259097	VAC14	Marioni et al. 2018	Adults in multi-countries	11 cohorts(Framingham Heart Study, InCHIANTI, Lothian Birth Cohort 1921, Lothian Birth Cohort 1936, MOBILIZE Boston, Normative Aging Study, Rotterdam Study(Rotterdam Bios and Rotterdam III),Twins UK, ARIC, GENOA)	56.2-79.1	Range 219-2307	Memory, Digit Symbol test, Verbal Fluency, MMSE	Whole blood
cg00294382	IL23A	Marioni et al. 2018	Adults in multi-countries	11 cohorts(Framingham Heart Study, InCHIANTI, Lothian Birth Cohort 1921, Lothian Birth Cohort 1936, MOBILIZE Boston, Normative Aging Study, Rotterdam Study(Rotterdam Bios and Rotterdam III),Twins UK, ARIC, GENOA)	56.2-79.1	Range 219-2307	Memory, Digit Symbol test, Verbal Fluency, MMSE	Whole blood
cg00310412	SEMA7A	Marioni et al. 2018	Adults in multi-countries	11 cohorts(Framingham Heart Study, InCHIANTI, Lothian Birth Cohort 1921, Lothian Birth Cohort 1936, MOBILIZE Boston, Normative Aging Study, Rotterdam Study(Rotterdam Bios and Rotterdam III),Twins UK, ARIC, GENOA)	56.2-79.1	Range 219-2307	Memory, Digit Symbol test, Verbal Fluency, MMSE	Whole blood
cg00333226	VWC2	Marioni et al. 2018	Adults in multi-countries	11 cohorts(Framingham Heart Study, InCHIANTI, Lothian Birth Cohort 1921, Lothian Birth Cohort 1936, MOBILIZE Boston, Normative Aging Study, Rotterdam Study(Rotterdam Bios and Rotterdam III),Twins UK, ARIC, GENOA)	56.2-79.1	Range 219-2307	Memory, Digit Symbol test, Verbal Fluency, MMSE	Whole blood
cg00415665	ZHX2	Marioni et al. 2018	Adults in multi-countries	11 cohorts(Framingham Heart Study, InCHIANTI, Lothian Birth Cohort 1921, Lothian Birth Cohort 1936, MOBILIZE Boston, Normative Aging Study, Rotterdam Study(Rotterdam Bios and Rotterdam III),Twins UK, ARIC, GENOA)	56.2-79.1	Range 219-2307	Memory, Digit Symbol test, Verbal Fluency, MMSE	Whole blood
cg00464814	ATXN1	Marioni et al. 2018	Adults in multi-countries	11 cohorts(Framingham Heart Study, InCHIANTI, Lothian Birth Cohort 1921, Lothian Birth Cohort 1936, MOBILIZE Boston, Normative Aging Study, Rotterdam Study(Rotterdam Bios and Rotterdam III),Twins UK, ARIC, GENOA)	56.2-79.1	Range 219-2307	Memory, Digit Symbol test, Verbal Fluency, MMSE	Whole blood
cg00508575	ATP2B1	Marioni et al. 2018	Adults in multi-countries	11 cohorts(Framingham Heart Study, InCHIANTI, Lothian Birth Cohort 1921, Lothian Birth Cohort 1936, MOBILIZE Boston, Normative Aging Study, Rotterdam Study(Rotterdam Bios and Rotterdam III),Twins UK, ARIC, GENOA)	56.2-79.1	Range 219-2307	Memory, Digit Symbol test, Verbal Fluency, MMSE	Whole blood
cg00705661	BTBD7	Marioni et al. 2018	Adults in multi-countries	11 cohorts(Framingham Heart Study, InCHIANTI, Lothian Birth Cohort 1921, Lothian Birth Cohort 1936, MOBILIZE Boston, Normative Aging Study, Rotterdam Study(Rotterdam Bios and Rotterdam III),Twins UK, ARIC, GENOA)	56.2-79.1	Range 219-2307	Memory, Digit Symbol test, Verbal Fluency, MMSE	Whole blood
cg00851028	NA	Marioni et al. 2018	Adults in multi-countries	11 cohorts(Framingham Heart Study, InCHIANTI, Lothian Birth Cohort 1921, Lothian Birth Cohort 1936, MOBILIZE Boston, Normative Aging Study, Rotterdam Study(Rotterdam Bios and Rotterdam III),Twins UK, ARIC, GENOA)	56.2-79.1	Range 219-2307	Memory, Digit Symbol test, Verbal Fluency, MMSE	Whole blood
cg00907204	CDK6	Marioni et al. 2018	Adults in multi-countries	11 cohorts(Framingham Heart Study, InCHIANTI, Lothian Birth Cohort 1921, Lothian Birth Cohort 1936, MOBILIZE Boston, Normative Aging Study, Rotterdam Study(Rotterdam Bios and Rotterdam III),Twins UK, ARIC, GENOA)	56.2-79.1	Range 219-2307	Memory, Digit Symbol test, Verbal Fluency, MMSE	Whole blood
cg00956199	NA	Marioni et al. 2018	Adults in multi-countries	11 cohorts(Framingham Heart Study, InCHIANTI, Lothian Birth Cohort 1921, Lothian Birth Cohort 1936, MOBILIZE Boston, Normative Aging Study, Rotterdam Study(Rotterdam Bios and Rotterdam III),Twins UK, ARIC, GENOA)	56.2-79.1	Range 219-2307	Memory, Digit Symbol test, Verbal Fluency, MMSE	Whole blood
cg01020987	C1orf17	Marioni et al. 2018	Adults in multi-countries	11 cohorts(Framingham Heart Study, InCHIANTI, Lothian Birth Cohort 1921, Lothian Birth Cohort 1936, MOBILIZE Boston, Normative Aging Study, Rotterdam Study(Rotterdam Bios and Rotterdam III),Twins UK, ARIC, GENOA)	56.2-79.1	Range 219-2307	Memory, Digit Symbol test, Verbal Fluency, MMSE	Whole blood
cg01418188	OSBPL5	Marioni et al. 2018	Adults in multi-countries	11 cohorts(Framingham Heart Study, InCHIANTI, Lothian Birth Cohort 1921, Lothian Birth Cohort 1936, MOBILIZE Boston, Normative Aging Study, Rotterdam Study(Rotterdam Bios and Rotterdam III),Twins UK, ARIC, GENOA)	56.2-79.1	Range 219-2307	Memory, Digit Symbol test, Verbal Fluency, MMSE	Whole blood
cg01445100	BANP	Marioni et al. 2018	Adults in multi-countries	11 cohorts(Framingham Heart Study, InCHIANTI, Lothian Birth Cohort 1921, Lothian Birth Cohort 1936, MOBILIZE Boston, Normative Aging Study, Rotterdam Study(Rotterdam Bios and Rotterdam III),Twins UK, ARIC, GENOA)	56.2-79.1	Range 219-2307	Memory, Digit Symbol test, Verbal Fluency, MMSE	Whole blood
cg01575601	NA	Marioni et al. 2018	Adults in multi-countries	11 cohorts(Framingham Heart Study, InCHIANTI, Lothian Birth Cohort 1921, Lothian Birth Cohort 1936, MOBILIZE Boston, Normative Aging Study, Rotterdam Study(Rotterdam Bios and Rotterdam III),Twins UK, ARIC, GENOA)	56.2-79.1	Range 219-2307	Memory, Digit Symbol test, Verbal Fluency, MMSE	Whole blood
cg01604883	NA	Marioni et al. 2018	Adults in multi-countries	11 cohorts(Framingham Heart Study, InCHIANTI, Lothian Birth Cohort 1921, Lothian Birth Cohort 1936, MOBILIZE Boston, Normative Aging Study, Rotterdam Study(Rotterdam Bios and Rotterdam III),Twins UK, ARIC, GENOA)	56.2-79.1	Range 219-2307	Memory, Digit Symbol test, Verbal Fluency, MMSE	Whole blood
cg01940273	NA	Marioni et al. 2018	Adults in multi-countries	11 cohorts(Framingham Heart Study, InCHIANTI, Lothian Birth Cohort 1921, Lothian Birth Cohort 1936, MOBILIZE Boston, Normative Aging Study, Rotterdam Study(Rotterdam Bios and Rotterdam III),Twins UK, ARIC, GENOA)	56.2-79.1	Range 219-2307	Memory, Digit Symbol test, Verbal Fluency, MMSE	Whole blood
cg01955153	NA	Marioni et al. 2018	Adults in multi-countries	11 cohorts(Framingham Heart Study, InCHIANTI, Lothian Birth Cohort 1921, Lothian Birth Cohort 1936, MOBILIZE Boston, Normative Aging Study, Rotterdam Study(Rotterdam Bios and Rotterdam III),Twins UK, ARIC, GENOA)	56.2-79.1	Range 219-2307	Memory, Digit Symbol test, Verbal Fluency, MMSE	Whole blood
cg02010481	JAZF1	Marioni et al. 2018	Adults in multi-countries	11 cohorts(Framingham Heart Study, InCHIANTI, Lothian Birth Cohort 1921, Lothian Birth Cohort 1936, MOBILIZE Boston, Normative Aging Study, Rotterdam Study(Rotterdam Bios and Rotterdam III),Twins UK, ARIC, GENOA)	56.2-79.1	Range 219-2307	Memory, Digit Symbol test, Verbal Fluency, MMSE	Whole blood
cg02088996	LOC2859	Marioni et al. 2018	Adults in multi-countries	11 cohorts(Framingham Heart Study, InCHIANTI, Lothian Birth Cohort 1921, Lothian Birth Cohort 1936, MOBILIZE Boston, Normative Aging Study, Rotterdam Study(Rotterdam Bios and Rotterdam III),Twins UK, ARIC, GENOA)	56.2-79.1	Range 219-2307	Memory, Digit Symbol test, Verbal Fluency, MMSE	Whole blood
cg02297838	MIR19A	Marioni et al. 2018	Adults in multi-countries	11 cohorts(Framingham Heart Study, InCHIANTI, Lothian Birth Cohort 1921, Lothian Birth Cohort 1936, MOBILIZE Boston, Normative Aging Study, Rotterdam Study(Rotterdam Bios and Rotterdam III),Twins UK, ARIC, GENOA)	56.2-79.1	Range 219-2307	Memory, Digit Symbol test, Verbal Fluency, MMSE	Whole blood
cg02519286	GAPDH	Marioni et al. 2018	Adults in multi-countries	11 cohorts(Framingham Heart Study, InCHIANTI, Lothian Birth Cohort 1921, Lothian Birth Cohort 1936, MOBILIZE Boston, Normative Aging Study, Rotterdam Study(Rotterdam Bios and Rotterdam III),Twins UK, ARIC, GENOA)	56.2-79.1	Range 219-2307	Memory, Digit Symbol test, Verbal Fluency, MMSE	Whole blood
cg02532341	ATP2B2	Marioni et al. 2018	Adults in multi-countries	11 cohorts(Framingham Heart Study, InCHIANTI, Lothian Birth Cohort 1921, Lothian Birth Cohort 1936, MOBILIZE Boston, Normative Aging Study, Rotterdam Study(Rotterdam Bios and Rotterdam III),Twins UK, ARIC, GENOA)	56.2-79.1	Range 219-2307	Memory, Digit Symbol test, Verbal Fluency, MMSE	Whole blood
cg02532700	NCF4	Marioni et al. 2018	Adults in multi-countries	11 cohorts(Framingham Heart Study, InCHIANTI, Lothian Birth Cohort 1921, Lothian Birth Cohort 1936, MOBILIZE Boston, Normative Aging Study, Rotterdam Study(Rotterdam Bios and Rotterdam III),Twins UK, ARIC, GENOA)	56.2-79.1	Range 219-2307	Memory, Digit Symbol test, Verbal Fluency, MMSE	Whole blood
cg02762115	DRD4	Marioni et al. 2018	Adults in multi-countries	11 cohorts(Framingham Heart Study, InCHIANTI, Lothian Birth Cohort 1921, Lothian Birth Cohort 1936, MOBILIZE Boston, Normative Aging Study, Rotterdam Study(Rotterdam Bios and Rotterdam III),Twins UK, ARIC, GENOA)	56.2-79.1	Range 219-2307	Memory, Digit Symbol test, Verbal Fluency, MMSE	Whole blood
cg02772266	NA	Marioni et al. 2018	Adults in multi-countries	11 cohorts(Framingham Heart Study, InCHIANTI, Lothian Birth Cohort 1921, Lothian Birth Cohort 1936, MOBILIZE Boston, Normative Aging Study, Rotterdam Study(Rotterdam Bios and Rotterdam III),Twins UK, ARIC, GENOA)	56.2-79.1	Range 219-2307	Memory, Digit Symbol test, Verbal Fluency, MMSE	Whole blood
cg02985381	SMAD9	Marioni et al. 2018	Adults in multi-countries	11 cohorts(Framingham Heart Study, InCHIANTI, Lothian Birth Cohort 1921, Lothian Birth Cohort 1936, MOBILIZE Boston, Normative Aging Study, Rotterdam Study(Rotterdam Bios and Rotterdam III),Twins UK, ARIC, GENOA)	56.2-79.1	Range 219-2307	Memory, Digit Symbol test, Verbal Fluency, MMSE	Whole blood
cg03139435	AURKA	Marioni et al. 2018	Adults in multi-countries	11 cohorts(Framingham Heart Study, InCHIANTI, Lothian Birth Cohort 1921, Lothian Birth Cohort 1936, MOBILIZE Boston, Normative Aging Study, Rotterdam Study(Rotterdam Bios and Rotterdam III),Twins UK, ARIC, GENOA)	56.2-79.1	Range 219-2307	Memory, Digit Symbol test, Verbal Fluency, MMSE	Whole blood
cg03251079	HMGA2	Marioni et al. 2018	Adults in multi-countries	11 cohorts(Framingham Heart Study, InCHIANTI, Lothian Birth Cohort 1921, Lothian Birth Cohort 1936, MOBILIZE Boston, Normative Aging Study, Rotterdam Study(Rotterdam Bios and Rotterdam III),Twins UK, ARIC, GENOA)	56.2-79.1	Range 219-2307	Memory, Digit Symbol test, Verbal Fluency, MMSE	Whole blood
cg03366574	NA	Marioni et al. 2018	Adults in multi-countries	11 cohorts(Framingham Heart Study, InCHIANTI, Lothian Birth Cohort 1921, Lothian Birth Cohort 1936, MOBILIZE Boston, Normative Aging Study, Rotterdam Study(Rotterdam Bios and Rotterdam III),Twins UK, ARIC, GENOA)	56.2-79.1	Range 219-2307	Memory, Digit Symbol test, Verbal Fluency, MMSE	Whole blood
cg03471571	FGFR2	Marioni et al. 2018	Adults in multi-countries	11 cohorts(Framingham Heart Study, InCHIANTI, Lothian Birth Cohort 1921, Lothian Birth Cohort 1936, MOBILIZE Boston, Normative Aging Study, Rotterdam Study(Rotterdam Bios and Rotterdam III),Twins UK, ARIC, GENOA)	56.2-79.1	Range 219-2307	Memory, Digit Symbol test, Verbal Fluency, MMSE	Whole blood
cg03636183	F2RL3	Marioni et al. 2018	Adults in multi-countries	11 cohorts(Framingham Heart Study, InCHIANTI, Lothian Birth Cohort 1921, Lothian Birth Cohort 1936, MOBILIZE Boston, Normative Aging Study, Rotterdam Study(Rotterdam Bios and Rotterdam III),Twins UK, ARIC, GENOA)	56.2-79.1	Range 219-2307	Memory, Digit Symbol test, Verbal Fluency, MMSE	Whole blood
cg03725309	SARS	Marioni et al. 2018	Adults in multi-countries	11 cohorts(Framingham Heart Study, InCHIANTI, Lothian Birth Cohort 1921, Lothian Birth Cohort 1936, MOBILIZE Boston, Normative Aging Study, Rotterdam Study(Rotterdam Bios and Rotterdam III),Twins UK, ARIC, GENOA)	56.2-79.1	Range 219-2307	Memory, Digit Symbol test, Verbal Fluency, MMSE	Whole blood
cg04031093	NA	Marioni et al. 2018	Adults in multi-countries	11 cohorts(Framingham Heart Study, InCHIANTI, Lothian Birth Cohort 1921, Lothian Birth Cohort 1936, MOBILIZE Boston, Normative Aging Study, Rotterdam Study(Rotterdam Bios and Rotterdam III),Twins UK, ARIC, GENOA)	56.2-79.1	Range 219-2307	Memory, Digit Symbol test, Verbal Fluency, MMSE	Whole blood
cg04111435	RTN3	Marioni et al. 2018	Adults in multi-countries	11 cohorts(Framingham Heart Study, InCHIANTI, Lothian Birth Cohort 1921, Lothian Birth Cohort 1936, MOBILIZE Boston, Normative Aging Study, Rotterdam Study(Rotterdam Bios and Rotterdam III),Twins UK, ARIC, GENOA)	56.2-79.1	Range 219-2307	Memory, Digit Symbol test, Verbal Fluency, MMSE	Whole blood
cg04158018	NFE2	Marioni et al. 2018	Adults in multi-countries	11 cohorts(Framingham Heart Study, InCHIANTI, Lothian Birth Cohort 1921, Lothian Birth Cohort 1936, MOBILIZE Boston, Normative Aging Study, Rotterdam Study(Rotterdam Bios and Rotterdam III),Twins UK, ARIC, GENOA)	56.2-79.1	Range 219-2307	Memory, Digit Symbol test, Verbal Fluency, MMSE	Whole blood
cg04328477	ESRP2	Marioni et al. 2018	Adults in multi-countries	11 cohorts(Framingham Heart Study, InCHIANTI, Lothian Birth Cohort 1921, Lothian Birth Cohort 1936, MOBILIZE Boston, Normative Aging Study, Rotterdam Study(Rotterdam Bios and Rotterdam III),Twins UK, ARIC, GENOA)	56.2-79.1	Range 219-2307	Memory, Digit Symbol test, Verbal Fluency, MMSE	Whole blood
cg04424621	HIST1H2	Marioni et al. 2018	Adults in multi-countries	11 cohorts(Framingham Heart Study, InCHIANTI, Lothian Birth Cohort 1921, Lothian Birth Cohort 1936, MOBILIZE Boston, Normative Aging Study, Rotterdam Study(Rotterdam Bios and Rotterdam III),Twins UK, ARIC, GENOA)	56.2-79.1	Range 219-2307	Memory, Digit Symbol test, Verbal Fluency, MMSE	Whole blood
cg04515608	PTPRJ	Marioni et al. 2018	Adults in multi-countries	11 cohorts(Framingham Heart Study, InCHIANTI, Lothian Birth Cohort 1921, Lothian Birth Cohort 1936, MOBILIZE Boston, Normative Aging Study, Rotterdam Study(Rotterdam Bios and Rotterdam III),Twins UK, ARIC, GENOA)	56.2-79.1	Range 219-2307	Memory, Digit Symbol test, Verbal Fluency, MMSE	Whole blood
cg04605590	NA	Marioni et al. 2018	Adults in multi-countries	11 cohorts(Framingham Heart Study, InCHIANTI, Lothian Birth Cohort 1921, Lothian Birth Cohort 1936, MOBILIZE Boston, Normative Aging Study, Rotterdam Study(Rotterdam Bios and Rotterdam III),Twins UK, ARIC, GENOA)	56.2-79.1	Range 219-2307	Memory, Digit Symbol test, Verbal Fluency, MMSE	Whole blood
cg04606397	ARID1B	Marioni et al. 2018	Adults in multi-countries	11 cohorts(Framingham Heart Study, InCHIANTI, Lothian Birth Cohort 1921, Lothian Birth Cohort 1936, MOBILIZE Boston, Normative Aging Study, Rotterdam Study(Rotterdam Bios and Rotterdam III),Twins UK, ARIC, GENOA)	56.2-79.1	Range 219-2307	Memory, Digit Symbol test, Verbal Fluency, MMSE	Whole blood
cg04789403	NA	Marioni et al. 2018	Adults in multi-countries	11 cohorts(Framingham Heart Study, InCHIANTI, Lothian Birth Cohort 1921, Lothian Birth Cohort 1936, MOBILIZE Boston, Normative Aging Study, Rotterdam Study(Rotterdam Bios and Rotterdam III),Twins UK, ARIC, GENOA)	56.2-79.1	Range 219-2307	Memory, Digit Symbol test, Verbal Fluency, MMSE	Whole blood
cg04885881	NA	Marioni et al. 2018	Adults in multi-countries	11 cohorts(Framingham Heart Study, InCHIANTI, Lothian Birth Cohort 1921, Lothian Birth Cohort 1936, MOBILIZE Boston, Normative Aging Study, Rotterdam Study(Rotterdam Bios and Rotterdam III),Twins UK, ARIC, GENOA)	56.2-79.1	Range 219-2307	Memory, Digit Symbol test, Verbal Fluency, MMSE	Whole blood
cg04890480	NA	Marioni et al. 2018	Adults in multi-countries	11 cohorts(Framingham Heart Study, InCHIANTI, Lothian Birth Cohort 1921, Lothian Birth Cohort 1936, MOBILIZE Boston, Normative Aging Study, Rotterdam Study(Rotterdam Bios and Rotterdam III),Twins UK, ARIC, GENOA)	56.2-79.1	Range 219-2307	Memory, Digit Symbol test, Verbal Fluency, MMSE	Whole blood
cg04987734	CDC42BP	Marioni et al. 2018	Adults in multi-countries	11 cohorts(Framingham Heart Study, InCHIANTI, Lothian Birth Cohort 1921, Lothian Birth Cohort 1936, MOBILIZE Boston, Normative Aging Study, Rotterdam Study(Rotterdam Bios and Rotterdam III),Twins UK, ARIC, GENOA)	56.2-79.1	Range 219-2307	Memory, Digit Symbol test, Verbal Fluency, MMSE	Whole blood
cg04988978	MPO	Marioni et al. 2018	Adults in multi-countries	11 cohorts(Framingham Heart Study, InCHIANTI, Lothian Birth Cohort 1921, Lothian Birth Cohort 1936, MOBILIZE Boston, Normative Aging Study, Rotterdam Study(Rotterdam Bios and Rotterdam III),Twins UK, ARIC, GENOA)	56.2-79.1	Range 219-2307	Memory, Digit Symbol test, Verbal Fluency, MMSE	Whole blood
cg05157516	HRH2	Marioni et al. 2018	Adults in multi-countries	11 cohorts(Framingham Heart Study, InCHIANTI, Lothian Birth Cohort 1921, Lothian Birth Cohort 1936, MOBILIZE Boston, Normative Aging Study, Rotterdam Study(Rotterdam Bios and Rotterdam III),Twins UK, ARIC, GENOA)	56.2-79.1	Range 219-2307	Memory, Digit Symbol test, Verbal Fluency, MMSE	Whole blood
cg05168229	NA	Marioni et al. 2018	Adults in multi-countries	11 cohorts(Framingham Heart Study, InCHIANTI, Lothian Birth Cohort 1921, Lothian Birth Cohort 1936, MOBILIZE Boston, Normative Aging Study, Rotterdam Study(Rotterdam Bios and Rotterdam III),Twins UK, ARIC, GENOA)	56.2-79.1	Range 219-2307	Memory, Digit Symbol test, Verbal Fluency, MMSE	Whole blood
cg05436231	CD164L2	Marioni et al. 2018	Adults in multi-countries	11 cohorts(Framingham Heart Study, InCHIANTI, Lothian Birth Cohort 1921, Lothian Birth Cohort 1936, MOBILIZE Boston, Normative Aging Study, Rotterdam Study(Rotterdam Bios and Rotterdam III),Twins UK, ARIC, GENOA)	56.2-79.1	Range 219-2307	Memory, Digit Symbol test, Verbal Fluency, MMSE	Whole blood
cg05462446	NA	Marioni et al. 2018	Adults in multi-countries	11 cohorts(Framingham Heart Study, InCHIANTI, Lothian Birth Cohort 1921, Lothian Birth Cohort 1936, MOBILIZE Boston, Normative Aging Study, Rotterdam Study(Rotterdam Bios and Rotterdam III),Twins UK, ARIC, GENOA)	56.2-79.1	Range 219-2307	Memory, Digit Symbol test, Verbal Fluency, MMSE	Whole blood
cg05516537	TFDP1	Marioni et al. 2018	Adults in multi-countries	11 cohorts(Framingham Heart Study, InCHIANTI, Lothian Birth Cohort 1921, Lothian Birth Cohort 1936, MOBILIZE Boston, Normative Aging Study, Rotterdam Study(Rotterdam Bios and Rotterdam III),Twins UK, ARIC, GENOA)	56.2-79.1	Range 219-2307	Memory, Digit Symbol test, Verbal Fluency, MMSE	Whole blood
cg05522498	DCPS	Marioni et al. 2018	Adults in multi-countries	11 cohorts(Framingham Heart Study, InCHIANTI, Lothian Birth Cohort 1921, Lothian Birth Cohort 1936, MOBILIZE Boston, Normative Aging Study, Rotterdam Study(Rotterdam Bios and Rotterdam III),Twins UK, ARIC, GENOA)	56.2-79.1	Range 219-2307	Memory, Digit Symbol test, Verbal Fluency, MMSE	Whole blood
cg05673882	POLK	Marioni et al. 2018	Adults in multi-countries	11 cohorts(Framingham Heart Study, InCHIANTI, Lothian Birth Cohort 1921, Lothian Birth Cohort 1936, MOBILIZE Boston, Normative Aging Study, Rotterdam Study(Rotterdam Bios and Rotterdam III),Twins UK, ARIC, GENOA)	56.2-79.1	Range 219-2307	Memory, Digit Symbol test, Verbal Fluency, MMSE	Whole blood
cg05894970	CDGAP	Marioni et al. 2018	Adults in multi-countries	11 cohorts(Framingham Heart Study, InCHIANTI, Lothian Birth Cohort 1921, Lothian Birth Cohort 1936, MOBILIZE Boston, Normative Aging Study, Rotterdam Study(Rotterdam Bios and Rotterdam III),Twins UK, ARIC, GENOA)	56.2-79.1	Range 219-2307	Memory, Digit Symbol test, Verbal Fluency, MMSE	Whole blood
cg06484274	XRN1	Marioni et al. 2018	Adults in multi-countries	11 cohorts(Framingham Heart Study, InCHIANTI, Lothian Birth Cohort 1921, Lothian Birth Cohort 1936, MOBILIZE Boston, Normative Aging Study, Rotterdam Study(Rotterdam Bios and Rotterdam III),Twins UK, ARIC, GENOA)	56.2-79.1	Range 219-2307	Memory, Digit Symbol test, Verbal Fluency, MMSE	Whole blood
cg06624267	NA	Marioni et al. 2018	Adults in multi-countries	11 cohorts(Framingham Heart Study, InCHIANTI, Lothian Birth Cohort 1921, Lothian Birth Cohort 1936, MOBILIZE Boston, Normative Aging Study, Rotterdam Study(Rotterdam Bios and Rotterdam III),Twins UK, ARIC, GENOA)	56.2-79.1	Range 219-2307	Memory, Digit Symbol test, Verbal Fluency, MMSE	Whole blood
cg06647068	CHST11	Marioni et al. 2018	Adults in multi-countries	11 cohorts(Framingham Heart Study, InCHIANTI, Lothian Birth Cohort 1921, Lothian Birth Cohort 1936, MOBILIZE Boston, Normative Aging Study, Rotterdam Study(Rotterdam Bios and Rotterdam III),Twins UK, ARIC, GENOA)	56.2-79.1	Range 219-2307	Memory, Digit Symbol test, Verbal Fluency, MMSE	Whole blood
cg07125635	CHRM5	Marioni et al. 2018	Adults in multi-countries	11 cohorts(Framingham Heart Study, InCHIANTI, Lothian Birth Cohort 1921, Lothian Birth Cohort 1936, MOBILIZE Boston, Normative Aging Study, Rotterdam Study(Rotterdam Bios and Rotterdam III),Twins UK, ARIC, GENOA)	56.2-79.1	Range 219-2307	Memory, Digit Symbol test, Verbal Fluency, MMSE	Whole blood
cg07257768	MDC1	Marioni et al. 2018	Adults in multi-countries	11 cohorts(Framingham Heart Study, InCHIANTI, Lothian Birth Cohort 1921, Lothian Birth Cohort 1936, MOBILIZE Boston, Normative Aging Study, Rotterdam Study(Rotterdam Bios and Rotterdam III),Twins UK, ARIC, GENOA)	56.2-79.1	Range 219-2307	Memory, Digit Symbol test, Verbal Fluency, MMSE	Whole blood
cg07266431	CDK6	Marioni et al. 2018	Adults in multi-countries	11 cohorts(Framingham Heart Study, InCHIANTI, Lothian Birth Cohort 1921, Lothian Birth Cohort 1936, MOBILIZE Boston, Normative Aging Study, Rotterdam Study(Rotterdam Bios and Rotterdam III),Twins UK, ARIC, GENOA)	56.2-79.1	Range 219-2307	Memory, Digit Symbol test, Verbal Fluency, MMSE	Whole blood
cg07329251	AMPD3	Marioni et al. 2018	Adults in multi-countries	11 cohorts(Framingham Heart Study, InCHIANTI, Lothian Birth Cohort 1921, Lothian Birth Cohort 1936, MOBILIZE Boston, Normative Aging Study, Rotterdam Study(Rotterdam Bios and Rotterdam III),Twins UK, ARIC, GENOA)	56.2-79.1	Range 219-2307	Memory, Digit Symbol test, Verbal Fluency, MMSE	Whole blood
cg07355841	TPPP3	Marioni et al. 2018	Adults in multi-countries	11 cohorts(Framingham Heart Study, InCHIANTI, Lothian Birth Cohort 1921, Lothian Birth Cohort 1936, MOBILIZE Boston, Normative Aging Study, Rotterdam Study(Rotterdam Bios and Rotterdam III),Twins UK, ARIC, GENOA)	56.2-79.1	Range 219-2307	Memory, Digit Symbol test, Verbal Fluency, MMSE	Whole blood
cg07485916	RHCG	Marioni et al. 2018	Adults in multi-countries	11 cohorts(Framingham Heart Study, InCHIANTI, Lothian Birth Cohort 1921, Lothian Birth Cohort 1936, MOBILIZE Boston, Normative Aging Study, Rotterdam Study(Rotterdam Bios and Rotterdam III),Twins UK, ARIC, GENOA)	56.2-79.1	Range 219-2307	Memory, Digit Symbol test, Verbal Fluency, MMSE	Whole blood
cg07643930	ZNF598	Marioni et al. 2018	Adults in multi-countries	11 cohorts(Framingham Heart Study, InCHIANTI, Lothian Birth Cohort 1921, Lothian Birth Cohort 1936, MOBILIZE Boston, Normative Aging Study, Rotterdam Study(Rotterdam Bios and Rotterdam III),Twins UK, ARIC, GENOA)	56.2-79.1	Range 219-2307	Memory, Digit Symbol test, Verbal Fluency, MMSE	Whole blood
cg07660627	ACACA	Marioni et al. 2018	Adults in multi-countries	11 cohorts(Framingham Heart Study, InCHIANTI, Lothian Birth Cohort 1921, Lothian Birth Cohort 1936, MOBILIZE Boston, Normative Aging Study, Rotterdam Study(Rotterdam Bios and Rotterdam III),Twins UK, ARIC, GENOA)	56.2-79.1	Range 219-2307	Memory, Digit Symbol test, Verbal Fluency, MMSE	Whole blood
cg07898573	ANKRD2	Marioni et al. 2018	Adults in multi-countries	11 cohorts(Framingham Heart Study, InCHIANTI, Lothian Birth Cohort 1921, Lothian Birth Cohort 1936, MOBILIZE Boston, Normative Aging Study, Rotterdam Study(Rotterdam Bios and Rotterdam III),Twins UK, ARIC, GENOA)	56.2-79.1	Range 219-2307	Memory, Digit Symbol test, Verbal Fluency, MMSE	Whole blood
cg07960624	SAMD12	Marioni et al. 2018	Adults in multi-countries	11 cohorts(Framingham Heart Study, InCHIANTI, Lothian Birth Cohort 1921, Lothian Birth Cohort 1936, MOBILIZE Boston, Normative Aging Study, Rotterdam Study(Rotterdam Bios and Rotterdam III),Twins UK, ARIC, GENOA)	56.2-79.1	Range 219-2307	Memory, Digit Symbol test, Verbal Fluency, MMSE	Whole blood
cg08006309	IFT140	Marioni et al. 2018	Adults in multi-countries	11 cohorts(Framingham Heart Study, InCHIANTI, Lothian Birth Cohort 1921, Lothian Birth Cohort 1936, MOBILIZE Boston, Normative Aging Study, Rotterdam Study(Rotterdam Bios and Rotterdam III),Twins UK, ARIC, GENOA)	56.2-79.1	Range 219-2307	Memory, Digit Symbol test, Verbal Fluency, MMSE	Whole blood
cg08360721	KCNIP1	Marioni et al. 2018	Adults in multi-countries	11 cohorts(Framingham Heart Study, InCHIANTI, Lothian Birth Cohort 1921, Lothian Birth Cohort 1936, MOBILIZE Boston, Normative Aging Study, Rotterdam Study(Rotterdam Bios and Rotterdam III),Twins UK, ARIC, GENOA)	56.2-79.1	Range 219-2307	Memory, Digit Symbol test, Verbal Fluency, MMSE	Whole blood
cg08476244	EPB41L5	Marioni et al. 2018	Adults in multi-countries	11 cohorts(Framingham Heart Study, InCHIANTI, Lothian Birth Cohort 1921, Lothian Birth Cohort 1936, MOBILIZE Boston, Normative Aging Study, Rotterdam Study(Rotterdam Bios and Rotterdam III),Twins UK, ARIC, GENOA)	56.2-79.1	Range 219-2307	Memory, Digit Symbol test, Verbal Fluency, MMSE	Whole blood
cg08507178	PIM3	Marioni et al. 2018	Adults in multi-countries	11 cohorts(Framingham Heart Study, InCHIANTI, Lothian Birth Cohort 1921, Lothian Birth Cohort 1936, MOBILIZE Boston, Normative Aging Study, Rotterdam Study(Rotterdam Bios and Rotterdam III),Twins UK, ARIC, GENOA)	56.2-79.1	Range 219-2307	Memory, Digit Symbol test, Verbal Fluency, MMSE	Whole blood
cg08528970	NA	Marioni et al. 2018	Adults in multi-countries	11 cohorts(Framingham Heart Study, InCHIANTI, Lothian Birth Cohort 1921, Lothian Birth Cohort 1936, MOBILIZE Boston, Normative Aging Study, Rotterdam Study(Rotterdam Bios and Rotterdam III),Twins UK, ARIC, GENOA)	56.2-79.1	Range 219-2307	Memory, Digit Symbol test, Verbal Fluency, MMSE	Whole blood
cg08631783	ACAN	Marioni et al. 2018	Adults in multi-countries	11 cohorts(Framingham Heart Study, InCHIANTI, Lothian Birth Cohort 1921, Lothian Birth Cohort 1936, MOBILIZE Boston, Normative Aging Study, Rotterdam Study(Rotterdam Bios and Rotterdam III),Twins UK, ARIC, GENOA)	56.2-79.1	Range 219-2307	Memory, Digit Symbol test, Verbal Fluency, MMSE	Whole blood
cg08743199	ATP10B	Marioni et al. 2018	Adults in multi-countries	11 cohorts(Framingham Heart Study, InCHIANTI, Lothian Birth Cohort 1921, Lothian Birth Cohort 1936, MOBILIZE Boston, Normative Aging Study, Rotterdam Study(Rotterdam Bios and Rotterdam III),Twins UK, ARIC, GENOA)	56.2-79.1	Range 219-2307	Memory, Digit Symbol test, Verbal Fluency, MMSE	Whole blood
cg09182189	NADK	Marioni et al. 2018	Adults in multi-countries	11 cohorts(Framingham Heart Study, InCHIANTI, Lothian Birth Cohort 1921, Lothian Birth Cohort 1936, MOBILIZE Boston, Normative Aging Study, Rotterdam Study(Rotterdam Bios and Rotterdam III),Twins UK, ARIC, GENOA)	56.2-79.1	Range 219-2307	Memory, Digit Symbol test, Verbal Fluency, MMSE	Whole blood
cg09479241	TLCD1	Marioni et al. 2018	Adults in multi-countries	11 cohorts(Framingham Heart Study, InCHIANTI, Lothian Birth Cohort 1921, Lothian Birth Cohort 1936, MOBILIZE Boston, Normative Aging Study, Rotterdam Study(Rotterdam Bios and Rotterdam III),Twins UK, ARIC, GENOA)	56.2-79.1	Range 219-2307	Memory, Digit Symbol test, Verbal Fluency, MMSE	Whole blood
cg09914304	PRF1	Marioni et al. 2018	Adults in multi-countries	11 cohorts(Framingham Heart Study, InCHIANTI, Lothian Birth Cohort 1921, Lothian Birth Cohort 1936, MOBILIZE Boston, Normative Aging Study, Rotterdam Study(Rotterdam Bios and Rotterdam III),Twins UK, ARIC, GENOA)	56.2-79.1	Range 219-2307	Memory, Digit Symbol test, Verbal Fluency, MMSE	Whole blood
cg09935388	GFI1	Marioni et al. 2018	Adults in multi-countries	11 cohorts(Framingham Heart Study, InCHIANTI, Lothian Birth Cohort 1921, Lothian Birth Cohort 1936, MOBILIZE Boston, Normative Aging Study, Rotterdam Study(Rotterdam Bios and Rotterdam III),Twins UK, ARIC, GENOA)	56.2-79.1	Range 219-2307	Memory, Digit Symbol test, Verbal Fluency, MMSE	Whole blood
cg10021364	MYADM	Marioni et al. 2018	Adults in multi-countries	11 cohorts(Framingham Heart Study, InCHIANTI, Lothian Birth Cohort 1921, Lothian Birth Cohort 1936, MOBILIZE Boston, Normative Aging Study, Rotterdam Study(Rotterdam Bios and Rotterdam III),Twins UK, ARIC, GENOA)	56.2-79.1	Range 219-2307	Memory, Digit Symbol test, Verbal Fluency, MMSE	Whole blood
cg10313673	CILP2	Marioni et al. 2018	Adults in multi-countries	11 cohorts(Framingham Heart Study, InCHIANTI, Lothian Birth Cohort 1921, Lothian Birth Cohort 1936, MOBILIZE Boston, Normative Aging Study, Rotterdam Study(Rotterdam Bios and Rotterdam III),Twins UK, ARIC, GENOA)	56.2-79.1	Range 219-2307	Memory, Digit Symbol test, Verbal Fluency, MMSE	Whole blood
cg10636246	AIM2	Marioni et al. 2018	Adults in multi-countries	11 cohorts(Framingham Heart Study, InCHIANTI, Lothian Birth Cohort 1921, Lothian Birth Cohort 1936, MOBILIZE Boston, Normative Aging Study, Rotterdam Study(Rotterdam Bios and Rotterdam III),Twins UK, ARIC, GENOA)	56.2-79.1	Range 219-2307	Memory, Digit Symbol test, Verbal Fluency, MMSE	Whole blood
cg10698355	PRR16	Marioni et al. 2018	Adults in multi-countries	11 cohorts(Framingham Heart Study, InCHIANTI, Lothian Birth Cohort 1921, Lothian Birth Cohort 1936, MOBILIZE Boston, Normative Aging Study, Rotterdam Study(Rotterdam Bios and Rotterdam III),Twins UK, ARIC, GENOA)	56.2-79.1	Range 219-2307	Memory, Digit Symbol test, Verbal Fluency, MMSE	Whole blood
cg10717214	TNF	Marioni et al. 2018	Adults in multi-countries	11 cohorts(Framingham Heart Study, InCHIANTI, Lothian Birth Cohort 1921, Lothian Birth Cohort 1936, MOBILIZE Boston, Normative Aging Study, Rotterdam Study(Rotterdam Bios and Rotterdam III),Twins UK, ARIC, GENOA)	56.2-79.1	Range 219-2307	Memory, Digit Symbol test, Verbal Fluency, MMSE	Whole blood
cg10922280	DPEP2	Marioni et al. 2018	Adults in multi-countries	11 cohorts(Framingham Heart Study, InCHIANTI, Lothian Birth Cohort 1921, Lothian Birth Cohort 1936, MOBILIZE Boston, Normative Aging Study, Rotterdam Study(Rotterdam Bios and Rotterdam III),Twins UK, ARIC, GENOA)	56.2-79.1	Range 219-2307	Memory, Digit Symbol test, Verbal Fluency, MMSE	Whole blood
cg11142489	NA	Marioni et al. 2018	Adults in multi-countries	11 cohorts(Framingham Heart Study, InCHIANTI, Lothian Birth Cohort 1921, Lothian Birth Cohort 1936, MOBILIZE Boston, Normative Aging Study, Rotterdam Study(Rotterdam Bios and Rotterdam III),Twins UK, ARIC, GENOA)	56.2-79.1	Range 219-2307	Memory, Digit Symbol test, Verbal Fluency, MMSE	Whole blood
cg11146034	ELK3	Marioni et al. 2018	Adults in multi-countries	11 cohorts(Framingham Heart Study, InCHIANTI, Lothian Birth Cohort 1921, Lothian Birth Cohort 1936, MOBILIZE Boston, Normative Aging Study, Rotterdam Study(Rotterdam Bios and Rotterdam III),Twins UK, ARIC, GENOA)	56.2-79.1	Range 219-2307	Memory, Digit Symbol test, Verbal Fluency, MMSE	Whole blood
cg11196237	TLX1	Marioni et al. 2018	Adults in multi-countries	11 cohorts(Framingham Heart Study, InCHIANTI, Lothian Birth Cohort 1921, Lothian Birth Cohort 1936, MOBILIZE Boston, Normative Aging Study, Rotterdam Study(Rotterdam Bios and Rotterdam III),Twins UK, ARIC, GENOA)	56.2-79.1	Range 219-2307	Memory, Digit Symbol test, Verbal Fluency, MMSE	Whole blood
cg11344352	ERCC1	Marioni et al. 2018	Adults in multi-countries	11 cohorts(Framingham Heart Study, InCHIANTI, Lothian Birth Cohort 1921, Lothian Birth Cohort 1936, MOBILIZE Boston, Normative Aging Study, Rotterdam Study(Rotterdam Bios and Rotterdam III),Twins UK, ARIC, GENOA)	56.2-79.1	Range 219-2307	Memory, Digit Symbol test, Verbal Fluency, MMSE	Whole blood
cg11596902	NA	Marioni et al. 2018	Adults in multi-countries	11 cohorts(Framingham Heart Study, InCHIANTI, Lothian Birth Cohort 1921, Lothian Birth Cohort 1936, MOBILIZE Boston, Normative Aging Study, Rotterdam Study(Rotterdam Bios and Rotterdam III),Twins UK, ARIC, GENOA)	56.2-79.1	Range 219-2307	Memory, Digit Symbol test, Verbal Fluency, MMSE	Whole blood
cg12077460	MFHAS1	Marioni et al. 2018	Adults in multi-countries	11 cohorts(Framingham Heart Study, InCHIANTI, Lothian Birth Cohort 1921, Lothian Birth Cohort 1936, MOBILIZE Boston, Normative Aging Study, Rotterdam Study(Rotterdam Bios and Rotterdam III),Twins UK, ARIC, GENOA)	56.2-79.1	Range 219-2307	Memory, Digit Symbol test, Verbal Fluency, MMSE	Whole blood
cg12473916	SHC1	Marioni et al. 2018	Adults in multi-countries	11 cohorts(Framingham Heart Study, InCHIANTI, Lothian Birth Cohort 1921, Lothian Birth Cohort 1936, MOBILIZE Boston, Normative Aging Study, Rotterdam Study(Rotterdam Bios and Rotterdam III),Twins UK, ARIC, GENOA)	56.2-79.1	Range 219-2307	Memory, Digit Symbol test, Verbal Fluency, MMSE	Whole blood
cg12510708	NFE2L3	Marioni et al. 2018	Adults in multi-countries	11 cohorts(Framingham Heart Study, InCHIANTI, Lothian Birth Cohort 1921, Lothian Birth Cohort 1936, MOBILIZE Boston, Normative Aging Study, Rotterdam Study(Rotterdam Bios and Rotterdam III),Twins UK, ARIC, GENOA)	56.2-79.1	Range 219-2307	Memory, Digit Symbol test, Verbal Fluency, MMSE	Whole blood
cg12569118	NA	Marioni et al. 2018	Adults in multi-countries	11 cohorts(Framingham Heart Study, InCHIANTI, Lothian Birth Cohort 1921, Lothian Birth Cohort 1936, MOBILIZE Boston, Normative Aging Study, Rotterdam Study(Rotterdam Bios and Rotterdam III),Twins UK, ARIC, GENOA)	56.2-79.1	Range 219-2307	Memory, Digit Symbol test, Verbal Fluency, MMSE	Whole blood
cg12611448	LIPH	Marioni et al. 2018	Adults in multi-countries	11 cohorts(Framingham Heart Study, InCHIANTI, Lothian Birth Cohort 1921, Lothian Birth Cohort 1936, MOBILIZE Boston, Normative Aging Study, Rotterdam Study(Rotterdam Bios and Rotterdam III),Twins UK, ARIC, GENOA)	56.2-79.1	Range 219-2307	Memory, Digit Symbol test, Verbal Fluency, MMSE	Whole blood
cg12799029	ABR	Marioni et al. 2018	Adults in multi-countries	11 cohorts(Framingham Heart Study, InCHIANTI, Lothian Birth Cohort 1921, Lothian Birth Cohort 1936, MOBILIZE Boston, Normative Aging Study, Rotterdam Study(Rotterdam Bios and Rotterdam III),Twins UK, ARIC, GENOA)	56.2-79.1	Range 219-2307	Memory, Digit Symbol test, Verbal Fluency, MMSE	Whole blood
cg12966875	SLPI	Marioni et al. 2018	Adults in multi-countries	11 cohorts(Framingham Heart Study, InCHIANTI, Lothian Birth Cohort 1921, Lothian Birth Cohort 1936, MOBILIZE Boston, Normative Aging Study, Rotterdam Study(Rotterdam Bios and Rotterdam III),Twins UK, ARIC, GENOA)	56.2-79.1	Range 219-2307	Memory, Digit Symbol test, Verbal Fluency, MMSE	Whole blood
cg13092901	TYMP	Marioni et al. 2018	Adults in multi-countries	11 cohorts(Framingham Heart Study, InCHIANTI, Lothian Birth Cohort 1921, Lothian Birth Cohort 1936, MOBILIZE Boston, Normative Aging Study, Rotterdam Study(Rotterdam Bios and Rotterdam III),Twins UK, ARIC, GENOA)	56.2-79.1	Range 219-2307	Memory, Digit Symbol test, Verbal Fluency, MMSE	Whole blood
cg13585930	NPFFR1	Marioni et al. 2018	Adults in multi-countries	11 cohorts(Framingham Heart Study, InCHIANTI, Lothian Birth Cohort 1921, Lothian Birth Cohort 1936, MOBILIZE Boston, Normative Aging Study, Rotterdam Study(Rotterdam Bios and Rotterdam III),Twins UK, ARIC, GENOA)	56.2-79.1	Range 219-2307	Memory, Digit Symbol test, Verbal Fluency, MMSE	Whole blood
cg13599020	SAMD3	Marioni et al. 2018	Adults in multi-countries	11 cohorts(Framingham Heart Study, InCHIANTI, Lothian Birth Cohort 1921, Lothian Birth Cohort 1936, MOBILIZE Boston, Normative Aging Study, Rotterdam Study(Rotterdam Bios and Rotterdam III),Twins UK, ARIC, GENOA)	56.2-79.1	Range 219-2307	Memory, Digit Symbol test, Verbal Fluency, MMSE	Whole blood
cg13709639	TUBA1B	Marioni et al. 2018	Adults in multi-countries	11 cohorts(Framingham Heart Study, InCHIANTI, Lothian Birth Cohort 1921, Lothian Birth Cohort 1936, MOBILIZE Boston, Normative Aging Study, Rotterdam Study(Rotterdam Bios and Rotterdam III),Twins UK, ARIC, GENOA)	56.2-79.1	Range 219-2307	Memory, Digit Symbol test, Verbal Fluency, MMSE	Whole blood
cg13854219	NA	Marioni et al. 2018	Adults in multi-countries	11 cohorts(Framingham Heart Study, InCHIANTI, Lothian Birth Cohort 1921, Lothian Birth Cohort 1936, MOBILIZE Boston, Normative Aging Study, Rotterdam Study(Rotterdam Bios and Rotterdam III),Twins UK, ARIC, GENOA)	56.2-79.1	Range 219-2307	Memory, Digit Symbol test, Verbal Fluency, MMSE	Whole blood
cg14179389	GFI1	Marioni et al. 2018	Adults in multi-countries	11 cohorts(Framingham Heart Study, InCHIANTI, Lothian Birth Cohort 1921, Lothian Birth Cohort 1936, MOBILIZE Boston, Normative Aging Study, Rotterdam Study(Rotterdam Bios and Rotterdam III),Twins UK, ARIC, GENOA)	56.2-79.1	Range 219-2307	Memory, Digit Symbol test, Verbal Fluency, MMSE	Whole blood
cg14277403	ANP32B	Marioni et al. 2018	Adults in multi-countries	11 cohorts(Framingham Heart Study, InCHIANTI, Lothian Birth Cohort 1921, Lothian Birth Cohort 1936, MOBILIZE Boston, Normative Aging Study, Rotterdam Study(Rotterdam Bios and Rotterdam III),Twins UK, ARIC, GENOA)	56.2-79.1	Range 219-2307	Memory, Digit Symbol test, Verbal Fluency, MMSE	Whole blood
cg14424407	SRCIN1	Marioni et al. 2018	Adults in multi-countries	11 cohorts(Framingham Heart Study, InCHIANTI, Lothian Birth Cohort 1921, Lothian Birth Cohort 1936, MOBILIZE Boston, Normative Aging Study, Rotterdam Study(Rotterdam Bios and Rotterdam III),Twins UK, ARIC, GENOA)	56.2-79.1	Range 219-2307	Memory, Digit Symbol test, Verbal Fluency, MMSE	Whole blood
cg14445047	INPP5E	Marioni et al. 2018	Adults in multi-countries	11 cohorts(Framingham Heart Study, InCHIANTI, Lothian Birth Cohort 1921, Lothian Birth Cohort 1936, MOBILIZE Boston, Normative Aging Study, Rotterdam Study(Rotterdam Bios and Rotterdam III),Twins UK, ARIC, GENOA)	56.2-79.1	Range 219-2307	Memory, Digit Symbol test, Verbal Fluency, MMSE	Whole blood
cg14602222	RAD52	Marioni et al. 2018	Adults in multi-countries	11 cohorts(Framingham Heart Study, InCHIANTI, Lothian Birth Cohort 1921, Lothian Birth Cohort 1936, MOBILIZE Boston, Normative Aging Study, Rotterdam Study(Rotterdam Bios and Rotterdam III),Twins UK, ARIC, GENOA)	56.2-79.1	Range 219-2307	Memory, Digit Symbol test, Verbal Fluency, MMSE	Whole blood
cg14636922	SARM1	Marioni et al. 2018	Adults in multi-countries	11 cohorts(Framingham Heart Study, InCHIANTI, Lothian Birth Cohort 1921, Lothian Birth Cohort 1936, MOBILIZE Boston, Normative Aging Study, Rotterdam Study(Rotterdam Bios and Rotterdam III),Twins UK, ARIC, GENOA)	56.2-79.1	Range 219-2307	Memory, Digit Symbol test, Verbal Fluency, MMSE	Whole blood
cg14753356	NA	Marioni et al. 2018	Adults in multi-countries	11 cohorts(Framingham Heart Study, InCHIANTI, Lothian Birth Cohort 1921, Lothian Birth Cohort 1936, MOBILIZE Boston, Normative Aging Study, Rotterdam Study(Rotterdam Bios and Rotterdam III),Twins UK, ARIC, GENOA)	56.2-79.1	Range 219-2307	Memory, Digit Symbol test, Verbal Fluency, MMSE	Whole blood
cg14943908	BAT2	Marioni et al. 2018	Adults in multi-countries	11 cohorts(Framingham Heart Study, InCHIANTI, Lothian Birth Cohort 1921, Lothian Birth Cohort 1936, MOBILIZE Boston, Normative Aging Study, Rotterdam Study(Rotterdam Bios and Rotterdam III),Twins UK, ARIC, GENOA)	56.2-79.1	Range 219-2307	Memory, Digit Symbol test, Verbal Fluency, MMSE	Whole blood
cg14945937	PLEKHF1	Marioni et al. 2018	Adults in multi-countries	11 cohorts(Framingham Heart Study, InCHIANTI, Lothian Birth Cohort 1921, Lothian Birth Cohort 1936, MOBILIZE Boston, Normative Aging Study, Rotterdam Study(Rotterdam Bios and Rotterdam III),Twins UK, ARIC, GENOA)	56.2-79.1	Range 219-2307	Memory, Digit Symbol test, Verbal Fluency, MMSE	Whole blood
cg14959425	ITGB8	Marioni et al. 2018	Adults in multi-countries	11 cohorts(Framingham Heart Study, InCHIANTI, Lothian Birth Cohort 1921, Lothian Birth Cohort 1936, MOBILIZE Boston, Normative Aging Study, Rotterdam Study(Rotterdam Bios and Rotterdam III),Twins UK, ARIC, GENOA)	56.2-79.1	Range 219-2307	Memory, Digit Symbol test, Verbal Fluency, MMSE	Whole blood
cg15030712	CHN2	Marioni et al. 2018	Adults in multi-countries	11 cohorts(Framingham Heart Study, InCHIANTI, Lothian Birth Cohort 1921, Lothian Birth Cohort 1936, MOBILIZE Boston, Normative Aging Study, Rotterdam Study(Rotterdam Bios and Rotterdam III),Twins UK, ARIC, GENOA)	56.2-79.1	Range 219-2307	Memory, Digit Symbol test, Verbal Fluency, MMSE	Whole blood
cg15034393	NA	Marioni et al. 2018	Adults in multi-countries	11 cohorts(Framingham Heart Study, InCHIANTI, Lothian Birth Cohort 1921, Lothian Birth Cohort 1936, MOBILIZE Boston, Normative Aging Study, Rotterdam Study(Rotterdam Bios and Rotterdam III),Twins UK, ARIC, GENOA)	56.2-79.1	Range 219-2307	Memory, Digit Symbol test, Verbal Fluency, MMSE	Whole blood
cg15380836	RILP	Marioni et al. 2018	Adults in multi-countries	11 cohorts(Framingham Heart Study, InCHIANTI, Lothian Birth Cohort 1921, Lothian Birth Cohort 1936, MOBILIZE Boston, Normative Aging Study, Rotterdam Study(Rotterdam Bios and Rotterdam III),Twins UK, ARIC, GENOA)	56.2-79.1	Range 219-2307	Memory, Digit Symbol test, Verbal Fluency, MMSE	Whole blood
cg15418499	IL18	Marioni et al. 2018	Adults in multi-countries	11 cohorts(Framingham Heart Study, InCHIANTI, Lothian Birth Cohort 1921, Lothian Birth Cohort 1936, MOBILIZE Boston, Normative Aging Study, Rotterdam Study(Rotterdam Bios and Rotterdam III),Twins UK, ARIC, GENOA)	56.2-79.1	Range 219-2307	Memory, Digit Symbol test, Verbal Fluency, MMSE	Whole blood
cg15521790	MAML2	Marioni et al. 2018	Adults in multi-countries	11 cohorts(Framingham Heart Study, InCHIANTI, Lothian Birth Cohort 1921, Lothian Birth Cohort 1936, MOBILIZE Boston, Normative Aging Study, Rotterdam Study(Rotterdam Bios and Rotterdam III),Twins UK, ARIC, GENOA)	56.2-79.1	Range 219-2307	Memory, Digit Symbol test, Verbal Fluency, MMSE	Whole blood
cg15878619	TUBB	Marioni et al. 2018	Adults in multi-countries	11 cohorts(Framingham Heart Study, InCHIANTI, Lothian Birth Cohort 1921, Lothian Birth Cohort 1936, MOBILIZE Boston, Normative Aging Study, Rotterdam Study(Rotterdam Bios and Rotterdam III),Twins UK, ARIC, GENOA)	56.2-79.1	Range 219-2307	Memory, Digit Symbol test, Verbal Fluency, MMSE	Whole blood
cg15891991	NA	Marioni et al. 2018	Adults in multi-countries	11 cohorts(Framingham Heart Study, InCHIANTI, Lothian Birth Cohort 1921, Lothian Birth Cohort 1936, MOBILIZE Boston, Normative Aging Study, Rotterdam Study(Rotterdam Bios and Rotterdam III),Twins UK, ARIC, GENOA)	56.2-79.1	Range 219-2307	Memory, Digit Symbol test, Verbal Fluency, MMSE	Whole blood
cg15909981	TMPRSS6	Marioni et al. 2018	Adults in multi-countries	11 cohorts(Framingham Heart Study, InCHIANTI, Lothian Birth Cohort 1921, Lothian Birth Cohort 1936, MOBILIZE Boston, Normative Aging Study, Rotterdam Study(Rotterdam Bios and Rotterdam III),Twins UK, ARIC, GENOA)	56.2-79.1	Range 219-2307	Memory, Digit Symbol test, Verbal Fluency, MMSE	Whole blood
cg16126286	SDCCAG8	Marioni et al. 2018	Adults in multi-countries	11 cohorts(Framingham Heart Study, InCHIANTI, Lothian Birth Cohort 1921, Lothian Birth Cohort 1936, MOBILIZE Boston, Normative Aging Study, Rotterdam Study(Rotterdam Bios and Rotterdam III),Twins UK, ARIC, GENOA)	56.2-79.1	Range 219-2307	Memory, Digit Symbol test, Verbal Fluency, MMSE	Whole blood
cg16458838	TCF12	Marioni et al. 2018	Adults in multi-countries	11 cohorts(Framingham Heart Study, InCHIANTI, Lothian Birth Cohort 1921, Lothian Birth Cohort 1936, MOBILIZE Boston, Normative Aging Study, Rotterdam Study(Rotterdam Bios and Rotterdam III),Twins UK, ARIC, GENOA)	56.2-79.1	Range 219-2307	Memory, Digit Symbol test, Verbal Fluency, MMSE	Whole blood
cg16545079	PER1	Marioni et al. 2018	Adults in multi-countries	11 cohorts(Framingham Heart Study, InCHIANTI, Lothian Birth Cohort 1921, Lothian Birth Cohort 1936, MOBILIZE Boston, Normative Aging Study, Rotterdam Study(Rotterdam Bios and Rotterdam III),Twins UK, ARIC, GENOA)	56.2-79.1	Range 219-2307	Memory, Digit Symbol test, Verbal Fluency, MMSE	Whole blood
cg16594502	NA	Marioni et al. 2018	Adults in multi-countries	11 cohorts(Framingham Heart Study, InCHIANTI, Lothian Birth Cohort 1921, Lothian Birth Cohort 1936, MOBILIZE Boston, Normative Aging Study, Rotterdam Study(Rotterdam Bios and Rotterdam III),Twins UK, ARIC, GENOA)	56.2-79.1	Range 219-2307	Memory, Digit Symbol test, Verbal Fluency, MMSE	Whole blood
cg16664584	NA	Marioni et al. 2018	Adults in multi-countries	11 cohorts(Framingham Heart Study, InCHIANTI, Lothian Birth Cohort 1921, Lothian Birth Cohort 1936, MOBILIZE Boston, Normative Aging Study, Rotterdam Study(Rotterdam Bios and Rotterdam III),Twins UK, ARIC, GENOA)	56.2-79.1	Range 219-2307	Memory, Digit Symbol test, Verbal Fluency, MMSE	Whole blood
cg16736826	EDN2	Marioni et al. 2018	Adults in multi-countries	11 cohorts(Framingham Heart Study, InCHIANTI, Lothian Birth Cohort 1921, Lothian Birth Cohort 1936, MOBILIZE Boston, Normative Aging Study, Rotterdam Study(Rotterdam Bios and Rotterdam III),Twins UK, ARIC, GENOA)	56.2-79.1	Range 219-2307	Memory, Digit Symbol test, Verbal Fluency, MMSE	Whole blood
cg16997364	NA	Marioni et al. 2018	Adults in multi-countries	11 cohorts(Framingham Heart Study, InCHIANTI, Lothian Birth Cohort 1921, Lothian Birth Cohort 1936, MOBILIZE Boston, Normative Aging Study, Rotterdam Study(Rotterdam Bios and Rotterdam III),Twins UK, ARIC, GENOA)	56.2-79.1	Range 219-2307	Memory, Digit Symbol test, Verbal Fluency, MMSE	Whole blood
cg17004025	PRTN3	Marioni et al. 2018	Adults in multi-countries	11 cohorts(Framingham Heart Study, InCHIANTI, Lothian Birth Cohort 1921, Lothian Birth Cohort 1936, MOBILIZE Boston, Normative Aging Study, Rotterdam Study(Rotterdam Bios and Rotterdam III),Twins UK, ARIC, GENOA)	56.2-79.1	Range 219-2307	Memory, Digit Symbol test, Verbal Fluency, MMSE	Whole blood
cg17222682	NA	Marioni et al. 2018	Adults in multi-countries	11 cohorts(Framingham Heart Study, InCHIANTI, Lothian Birth Cohort 1921, Lothian Birth Cohort 1936, MOBILIZE Boston, Normative Aging Study, Rotterdam Study(Rotterdam Bios and Rotterdam III),Twins UK, ARIC, GENOA)	56.2-79.1	Range 219-2307	Memory, Digit Symbol test, Verbal Fluency, MMSE	Whole blood
cg17322443	FABP5L3	Marioni et al. 2018	Adults in multi-countries	11 cohorts(Framingham Heart Study, InCHIANTI, Lothian Birth Cohort 1921, Lothian Birth Cohort 1936, MOBILIZE Boston, Normative Aging Study, Rotterdam Study(Rotterdam Bios and Rotterdam III),Twins UK, ARIC, GENOA)	56.2-79.1	Range 219-2307	Memory, Digit Symbol test, Verbal Fluency, MMSE	Whole blood
cg17412005	MUTYH	Marioni et al. 2018	Adults in multi-countries	11 cohorts(Framingham Heart Study, InCHIANTI, Lothian Birth Cohort 1921, Lothian Birth Cohort 1936, MOBILIZE Boston, Normative Aging Study, Rotterdam Study(Rotterdam Bios and Rotterdam III),Twins UK, ARIC, GENOA)	56.2-79.1	Range 219-2307	Memory, Digit Symbol test, Verbal Fluency, MMSE	Whole blood
cg17470942	TCF21	Marioni et al. 2018	Adults in multi-countries	11 cohorts(Framingham Heart Study, InCHIANTI, Lothian Birth Cohort 1921, Lothian Birth Cohort 1936, MOBILIZE Boston, Normative Aging Study, Rotterdam Study(Rotterdam Bios and Rotterdam III),Twins UK, ARIC, GENOA)	56.2-79.1	Range 219-2307	Memory, Digit Symbol test, Verbal Fluency, MMSE	Whole blood
cg17850498	ECE1	Marioni et al. 2018	Adults in multi-countries	11 cohorts(Framingham Heart Study, InCHIANTI, Lothian Birth Cohort 1921, Lothian Birth Cohort 1936, MOBILIZE Boston, Normative Aging Study, Rotterdam Study(Rotterdam Bios and Rotterdam III),Twins UK, ARIC, GENOA)	56.2-79.1	Range 219-2307	Memory, Digit Symbol test, Verbal Fluency, MMSE	Whole blood
cg18006990	GTPBP2	Marioni et al. 2018	Adults in multi-countries	11 cohorts(Framingham Heart Study, InCHIANTI, Lothian Birth Cohort 1921, Lothian Birth Cohort 1936, MOBILIZE Boston, Normative Aging Study, Rotterdam Study(Rotterdam Bios and Rotterdam III),Twins UK, ARIC, GENOA)	56.2-79.1	Range 219-2307	Memory, Digit Symbol test, Verbal Fluency, MMSE	Whole blood
cg18181703	SOCS3	Marioni et al. 2018	Adults in multi-countries	11 cohorts(Framingham Heart Study, InCHIANTI, Lothian Birth Cohort 1921, Lothian Birth Cohort 1936, MOBILIZE Boston, Normative Aging Study, Rotterdam Study(Rotterdam Bios and Rotterdam III),Twins UK, ARIC, GENOA)	56.2-79.1	Range 219-2307	Memory, Digit Symbol test, Verbal Fluency, MMSE	Whole blood
cg18378490	ACACA	Marioni et al. 2018	Adults in multi-countries	11 cohorts(Framingham Heart Study, InCHIANTI, Lothian Birth Cohort 1921, Lothian Birth Cohort 1936, MOBILIZE Boston, Normative Aging Study, Rotterdam Study(Rotterdam Bios and Rotterdam III),Twins UK, ARIC, GENOA)	56.2-79.1	Range 219-2307	Memory, Digit Symbol test, Verbal Fluency, MMSE	Whole blood
cg18506744	GPX4	Marioni et al. 2018	Adults in multi-countries	11 cohorts(Framingham Heart Study, InCHIANTI, Lothian Birth Cohort 1921, Lothian Birth Cohort 1936, MOBILIZE Boston, Normative Aging Study, Rotterdam Study(Rotterdam Bios and Rotterdam III),Twins UK, ARIC, GENOA)	56.2-79.1	Range 219-2307	Memory, Digit Symbol test, Verbal Fluency, MMSE	Whole blood
cg19279042	LTB	Marioni et al. 2018	Adults in multi-countries	11 cohorts(Framingham Heart Study, InCHIANTI, Lothian Birth Cohort 1921, Lothian Birth Cohort 1936, MOBILIZE Boston, Normative Aging Study, Rotterdam Study(Rotterdam Bios and Rotterdam III),Twins UK, ARIC, GENOA)	56.2-79.1	Range 219-2307	Memory, Digit Symbol test, Verbal Fluency, MMSE	Whole blood
cg19405484	NA	Marioni et al. 2018	Adults in multi-countries	11 cohorts(Framingham Heart Study, InCHIANTI, Lothian Birth Cohort 1921, Lothian Birth Cohort 1936, MOBILIZE Boston, Normative Aging Study, Rotterdam Study(Rotterdam Bios and Rotterdam III),Twins UK, ARIC, GENOA)	56.2-79.1	Range 219-2307	Memory, Digit Symbol test, Verbal Fluency, MMSE	Whole blood
cg19572487	RARA	Marioni et al. 2018	Adults in multi-countries	11 cohorts(Framingham Heart Study, InCHIANTI, Lothian Birth Cohort 1921, Lothian Birth Cohort 1936, MOBILIZE Boston, Normative Aging Study, Rotterdam Study(Rotterdam Bios and Rotterdam III),Twins UK, ARIC, GENOA)	56.2-79.1	Range 219-2307	Memory, Digit Symbol test, Verbal Fluency, MMSE	Whole blood
cg19719391	NA	Marioni et al. 2018	Adults in multi-countries	11 cohorts(Framingham Heart Study, InCHIANTI, Lothian Birth Cohort 1921, Lothian Birth Cohort 1936, MOBILIZE Boston, Normative Aging Study, Rotterdam Study(Rotterdam Bios and Rotterdam III),Twins UK, ARIC, GENOA)	56.2-79.1	Range 219-2307	Memory, Digit Symbol test, Verbal Fluency, MMSE	Whole blood
cg19736900	NA	Marioni et al. 2018	Adults in multi-countries	11 cohorts(Framingham Heart Study, InCHIANTI, Lothian Birth Cohort 1921, Lothian Birth Cohort 1936, MOBILIZE Boston, Normative Aging Study, Rotterdam Study(Rotterdam Bios and Rotterdam III),Twins UK, ARIC, GENOA)	56.2-79.1	Range 219-2307	Memory, Digit Symbol test, Verbal Fluency, MMSE	Whole blood
cg19770281	NA	Marioni et al. 2018	Adults in multi-countries	11 cohorts(Framingham Heart Study, InCHIANTI, Lothian Birth Cohort 1921, Lothian Birth Cohort 1936, MOBILIZE Boston, Normative Aging Study, Rotterdam Study(Rotterdam Bios and Rotterdam III),Twins UK, ARIC, GENOA)	56.2-79.1	Range 219-2307	Memory, Digit Symbol test, Verbal Fluency, MMSE	Whole blood
cg19858017	CLSTN1	Marioni et al. 2018	Adults in multi-countries	11 cohorts(Framingham Heart Study, InCHIANTI, Lothian Birth Cohort 1921, Lothian Birth Cohort 1936, MOBILIZE Boston, Normative Aging Study, Rotterdam Study(Rotterdam Bios and Rotterdam III),Twins UK, ARIC, GENOA)	56.2-79.1	Range 219-2307	Memory, Digit Symbol test, Verbal Fluency, MMSE	Whole blood
cg19858214	NA	Marioni et al. 2018	Adults in multi-countries	11 cohorts(Framingham Heart Study, InCHIANTI, Lothian Birth Cohort 1921, Lothian Birth Cohort 1936, MOBILIZE Boston, Normative Aging Study, Rotterdam Study(Rotterdam Bios and Rotterdam III),Twins UK, ARIC, GENOA)	56.2-79.1	Range 219-2307	Memory, Digit Symbol test, Verbal Fluency, MMSE	Whole blood
cg19859270	GPR15	Marioni et al. 2018	Adults in multi-countries	11 cohorts(Framingham Heart Study, InCHIANTI, Lothian Birth Cohort 1921, Lothian Birth Cohort 1936, MOBILIZE Boston, Normative Aging Study, Rotterdam Study(Rotterdam Bios and Rotterdam III),Twins UK, ARIC, GENOA)	56.2-79.1	Range 219-2307	Memory, Digit Symbol test, Verbal Fluency, MMSE	Whole blood
cg19940644	NA	Marioni et al. 2018	Adults in multi-countries	11 cohorts(Framingham Heart Study, InCHIANTI, Lothian Birth Cohort 1921, Lothian Birth Cohort 1936, MOBILIZE Boston, Normative Aging Study, Rotterdam Study(Rotterdam Bios and Rotterdam III),Twins UK, ARIC, GENOA)	56.2-79.1	Range 219-2307	Memory, Digit Symbol test, Verbal Fluency, MMSE	Whole blood
cg20210482	NA	Marioni et al. 2018	Adults in multi-countries	11 cohorts(Framingham Heart Study, InCHIANTI, Lothian Birth Cohort 1921, Lothian Birth Cohort 1936, MOBILIZE Boston, Normative Aging Study, Rotterdam Study(Rotterdam Bios and Rotterdam III),Twins UK, ARIC, GENOA)	56.2-79.1	Range 219-2307	Memory, Digit Symbol test, Verbal Fluency, MMSE	Whole blood
cg20859731	NA	Marioni et al. 2018	Adults in multi-countries	11 cohorts(Framingham Heart Study, InCHIANTI, Lothian Birth Cohort 1921, Lothian Birth Cohort 1936, MOBILIZE Boston, Normative Aging Study, Rotterdam Study(Rotterdam Bios and Rotterdam III),Twins UK, ARIC, GENOA)	56.2-79.1	Range 219-2307	Memory, Digit Symbol test, Verbal Fluency, MMSE	Whole blood
cg21055554	IQCD	Marioni et al. 2018	Adults in multi-countries	11 cohorts(Framingham Heart Study, InCHIANTI, Lothian Birth Cohort 1921, Lothian Birth Cohort 1936, MOBILIZE Boston, Normative Aging Study, Rotterdam Study(Rotterdam Bios and Rotterdam III),Twins UK, ARIC, GENOA)	56.2-79.1	Range 219-2307	Memory, Digit Symbol test, Verbal Fluency, MMSE	Whole blood
cg21108085	CD82	Marioni et al. 2018	Adults in multi-countries	11 cohorts(Framingham Heart Study, InCHIANTI, Lothian Birth Cohort 1921, Lothian Birth Cohort 1936, MOBILIZE Boston, Normative Aging Study, Rotterdam Study(Rotterdam Bios and Rotterdam III),Twins UK, ARIC, GENOA)	56.2-79.1	Range 219-2307	Memory, Digit Symbol test, Verbal Fluency, MMSE	Whole blood
cg21109744	CCDC37	Marioni et al. 2018	Adults in multi-countries	11 cohorts(Framingham Heart Study, InCHIANTI, Lothian Birth Cohort 1921, Lothian Birth Cohort 1936, MOBILIZE Boston, Normative Aging Study, Rotterdam Study(Rotterdam Bios and Rotterdam III),Twins UK, ARIC, GENOA)	56.2-79.1	Range 219-2307	Memory, Digit Symbol test, Verbal Fluency, MMSE	Whole blood
cg21201401	LIME1	Marioni et al. 2018	Adults in multi-countries	11 cohorts(Framingham Heart Study, InCHIANTI, Lothian Birth Cohort 1921, Lothian Birth Cohort 1936, MOBILIZE Boston, Normative Aging Study, Rotterdam Study(Rotterdam Bios and Rotterdam III),Twins UK, ARIC, GENOA)	56.2-79.1	Range 219-2307	Memory, Digit Symbol test, Verbal Fluency, MMSE	Whole blood
cg21241410	NA	Marioni et al. 2018	Adults in multi-countries	11 cohorts(Framingham Heart Study, InCHIANTI, Lothian Birth Cohort 1921, Lothian Birth Cohort 1936, MOBILIZE Boston, Normative Aging Study, Rotterdam Study(Rotterdam Bios and Rotterdam III),Twins UK, ARIC, GENOA)	56.2-79.1	Range 219-2307	Memory, Digit Symbol test, Verbal Fluency, MMSE	Whole blood
cg21566642	NA	Marioni et al. 2018	Adults in multi-countries	11 cohorts(Framingham Heart Study, InCHIANTI, Lothian Birth Cohort 1921, Lothian Birth Cohort 1936, MOBILIZE Boston, Normative Aging Study, Rotterdam Study(Rotterdam Bios and Rotterdam III),Twins UK, ARIC, GENOA)	56.2-79.1	Range 219-2307	Memory, Digit Symbol test, Verbal Fluency, MMSE	Whole blood
cg21609339	SLC12A5	Marioni et al. 2018	Adults in multi-countries	11 cohorts(Framingham Heart Study, InCHIANTI, Lothian Birth Cohort 1921, Lothian Birth Cohort 1936, MOBILIZE Boston, Normative Aging Study, Rotterdam Study(Rotterdam Bios and Rotterdam III),Twins UK, ARIC, GENOA)	56.2-79.1	Range 219-2307	Memory, Digit Symbol test, Verbal Fluency, MMSE	Whole blood
cg21658347	NA	Marioni et al. 2018	Adults in multi-countries	11 cohorts(Framingham Heart Study, InCHIANTI, Lothian Birth Cohort 1921, Lothian Birth Cohort 1936, MOBILIZE Boston, Normative Aging Study, Rotterdam Study(Rotterdam Bios and Rotterdam III),Twins UK, ARIC, GENOA)	56.2-79.1	Range 219-2307	Memory, Digit Symbol test, Verbal Fluency, MMSE	Whole blood
cg21766592	SLC1A5	Marioni et al. 2018	Adults in multi-countries	11 cohorts(Framingham Heart Study, InCHIANTI, Lothian Birth Cohort 1921, Lothian Birth Cohort 1936, MOBILIZE Boston, Normative Aging Study, Rotterdam Study(Rotterdam Bios and Rotterdam III),Twins UK, ARIC, GENOA)	56.2-79.1	Range 219-2307	Memory, Digit Symbol test, Verbal Fluency, MMSE	Whole blood
cg22043168	BDNF	Marioni et al. 2018	Adults in multi-countries	11 cohorts(Framingham Heart Study, InCHIANTI, Lothian Birth Cohort 1921, Lothian Birth Cohort 1936, MOBILIZE Boston, Normative Aging Study, Rotterdam Study(Rotterdam Bios and Rotterdam III),Twins UK, ARIC, GENOA)	56.2-79.1	Range 219-2307	Memory, Digit Symbol test, Verbal Fluency, MMSE	Whole blood
cg22331294	LIMD1	Marioni et al. 2018	Adults in multi-countries	11 cohorts(Framingham Heart Study, InCHIANTI, Lothian Birth Cohort 1921, Lothian Birth Cohort 1936, MOBILIZE Boston, Normative Aging Study, Rotterdam Study(Rotterdam Bios and Rotterdam III),Twins UK, ARIC, GENOA)	56.2-79.1	Range 219-2307	Memory, Digit Symbol test, Verbal Fluency, MMSE	Whole blood
cg22540135	NA	Marioni et al. 2018	Adults in multi-countries	11 cohorts(Framingham Heart Study, InCHIANTI, Lothian Birth Cohort 1921, Lothian Birth Cohort 1936, MOBILIZE Boston, Normative Aging Study, Rotterdam Study(Rotterdam Bios and Rotterdam III),Twins UK, ARIC, GENOA)	56.2-79.1	Range 219-2307	Memory, Digit Symbol test, Verbal Fluency, MMSE	Whole blood
cg22998476	NA	Marioni et al. 2018	Adults in multi-countries	11 cohorts(Framingham Heart Study, InCHIANTI, Lothian Birth Cohort 1921, Lothian Birth Cohort 1936, MOBILIZE Boston, Normative Aging Study, Rotterdam Study(Rotterdam Bios and Rotterdam III),Twins UK, ARIC, GENOA)	56.2-79.1	Range 219-2307	Memory, Digit Symbol test, Verbal Fluency, MMSE	Whole blood
cg23023970	INPP5A	Marioni et al. 2018	Adults in multi-countries	11 cohorts(Framingham Heart Study, InCHIANTI, Lothian Birth Cohort 1921, Lothian Birth Cohort 1936, MOBILIZE Boston, Normative Aging Study, Rotterdam Study(Rotterdam Bios and Rotterdam III),Twins UK, ARIC, GENOA)	56.2-79.1	Range 219-2307	Memory, Digit Symbol test, Verbal Fluency, MMSE	Whole blood
cg23088126	FAIM3	Marioni et al. 2018	Adults in multi-countries	11 cohorts(Framingham Heart Study, InCHIANTI, Lothian Birth Cohort 1921, Lothian Birth Cohort 1936, MOBILIZE Boston, Normative Aging Study, Rotterdam Study(Rotterdam Bios and Rotterdam III),Twins UK, ARIC, GENOA)	56.2-79.1	Range 219-2307	Memory, Digit Symbol test, Verbal Fluency, MMSE	Whole blood
cg23480341	SLPI	Marioni et al. 2018	Adults in multi-countries	11 cohorts(Framingham Heart Study, InCHIANTI, Lothian Birth Cohort 1921, Lothian Birth Cohort 1936, MOBILIZE Boston, Normative Aging Study, Rotterdam Study(Rotterdam Bios and Rotterdam III),Twins UK, ARIC, GENOA)	56.2-79.1	Range 219-2307	Memory, Digit Symbol test, Verbal Fluency, MMSE	Whole blood
cg23684410	SIK3	Marioni et al. 2018	Adults in multi-countries	11 cohorts(Framingham Heart Study, InCHIANTI, Lothian Birth Cohort 1921, Lothian Birth Cohort 1936, MOBILIZE Boston, Normative Aging Study, Rotterdam Study(Rotterdam Bios and Rotterdam III),Twins UK, ARIC, GENOA)	56.2-79.1	Range 219-2307	Memory, Digit Symbol test, Verbal Fluency, MMSE	Whole blood
cg23689069	G2E3	Marioni et al. 2018	Adults in multi-countries	11 cohorts(Framingham Heart Study, InCHIANTI, Lothian Birth Cohort 1921, Lothian Birth Cohort 1936, MOBILIZE Boston, Normative Aging Study, Rotterdam Study(Rotterdam Bios and Rotterdam III),Twins UK, ARIC, GENOA)	56.2-79.1	Range 219-2307	Memory, Digit Symbol test, Verbal Fluency, MMSE	Whole blood
cg23698124	SMG6	Marioni et al. 2018	Adults in multi-countries	11 cohorts(Framingham Heart Study, InCHIANTI, Lothian Birth Cohort 1921, Lothian Birth Cohort 1936, MOBILIZE Boston, Normative Aging Study, Rotterdam Study(Rotterdam Bios and Rotterdam III),Twins UK, ARIC, GENOA)	56.2-79.1	Range 219-2307	Memory, Digit Symbol test, Verbal Fluency, MMSE	Whole blood
cg23722790	SLC35D1	Marioni et al. 2018	Adults in multi-countries	11 cohorts(Framingham Heart Study, InCHIANTI, Lothian Birth Cohort 1921, Lothian Birth Cohort 1936, MOBILIZE Boston, Normative Aging Study, Rotterdam Study(Rotterdam Bios and Rotterdam III),Twins UK, ARIC, GENOA)	56.2-79.1	Range 219-2307	Memory, Digit Symbol test, Verbal Fluency, MMSE	Whole blood
cg23919844	ARHGEF7	Marioni et al. 2018	Adults in multi-countries	11 cohorts(Framingham Heart Study, InCHIANTI, Lothian Birth Cohort 1921, Lothian Birth Cohort 1936, MOBILIZE Boston, Normative Aging Study, Rotterdam Study(Rotterdam Bios and Rotterdam III),Twins UK, ARIC, GENOA)	56.2-79.1	Range 219-2307	Memory, Digit Symbol test, Verbal Fluency, MMSE	Whole blood
cg24028809	RGS17	Marioni et al. 2018	Adults in multi-countries	11 cohorts(Framingham Heart Study, InCHIANTI, Lothian Birth Cohort 1921, Lothian Birth Cohort 1936, MOBILIZE Boston, Normative Aging Study, Rotterdam Study(Rotterdam Bios and Rotterdam III),Twins UK, ARIC, GENOA)	56.2-79.1	Range 219-2307	Memory, Digit Symbol test, Verbal Fluency, MMSE	Whole blood
cg24046474	RPL12	Marioni et al. 2018	Adults in multi-countries	11 cohorts(Framingham Heart Study, InCHIANTI, Lothian Birth Cohort 1921, Lothian Birth Cohort 1936, MOBILIZE Boston, Normative Aging Study, Rotterdam Study(Rotterdam Bios and Rotterdam III),Twins UK, ARIC, GENOA)	56.2-79.1	Range 219-2307	Memory, Digit Symbol test, Verbal Fluency, MMSE	Whole blood
cg24296397	BSN	Marioni et al. 2018	Adults in multi-countries	11 cohorts(Framingham Heart Study, InCHIANTI, Lothian Birth Cohort 1921, Lothian Birth Cohort 1936, MOBILIZE Boston, Normative Aging Study, Rotterdam Study(Rotterdam Bios and Rotterdam III),Twins UK, ARIC, GENOA)	56.2-79.1	Range 219-2307	Memory, Digit Symbol test, Verbal Fluency, MMSE	Whole blood
cg24338091	SIX5	Marioni et al. 2018	Adults in multi-countries	11 cohorts(Framingham Heart Study, InCHIANTI, Lothian Birth Cohort 1921, Lothian Birth Cohort 1936, MOBILIZE Boston, Normative Aging Study, Rotterdam Study(Rotterdam Bios and Rotterdam III),Twins UK, ARIC, GENOA)	56.2-79.1	Range 219-2307	Memory, Digit Symbol test, Verbal Fluency, MMSE	Whole blood
cg24399529	MIR548H	Marioni et al. 2018	Adults in multi-countries	11 cohorts(Framingham Heart Study, InCHIANTI, Lothian Birth Cohort 1921, Lothian Birth Cohort 1936, MOBILIZE Boston, Normative Aging Study, Rotterdam Study(Rotterdam Bios and Rotterdam III),Twins UK, ARIC, GENOA)	56.2-79.1	Range 219-2307	Memory, Digit Symbol test, Verbal Fluency, MMSE	Whole blood
cg24690709	DAPP1	Marioni et al. 2018	Adults in multi-countries	11 cohorts(Framingham Heart Study, InCHIANTI, Lothian Birth Cohort 1921, Lothian Birth Cohort 1936, MOBILIZE Boston, Normative Aging Study, Rotterdam Study(Rotterdam Bios and Rotterdam III),Twins UK, ARIC, GENOA)	56.2-79.1	Range 219-2307	Memory, Digit Symbol test, Verbal Fluency, MMSE	Whole blood
cg24704287	NA	Marioni et al. 2018	Adults in multi-countries	11 cohorts(Framingham Heart Study, InCHIANTI, Lothian Birth Cohort 1921, Lothian Birth Cohort 1936, MOBILIZE Boston, Normative Aging Study, Rotterdam Study(Rotterdam Bios and Rotterdam III),Twins UK, ARIC, GENOA)	56.2-79.1	Range 219-2307	Memory, Digit Symbol test, Verbal Fluency, MMSE	Whole blood
cg24837149	CCNL2	Marioni et al. 2018	Adults in multi-countries	11 cohorts(Framingham Heart Study, InCHIANTI, Lothian Birth Cohort 1921, Lothian Birth Cohort 1936, MOBILIZE Boston, Normative Aging Study, Rotterdam Study(Rotterdam Bios and Rotterdam III),Twins UK, ARIC, GENOA)	56.2-79.1	Range 219-2307	Memory, Digit Symbol test, Verbal Fluency, MMSE	Whole blood
cg24924505	CACNA2D	Marioni et al. 2018	Adults in multi-countries	11 cohorts(Framingham Heart Study, InCHIANTI, Lothian Birth Cohort 1921, Lothian Birth Cohort 1936, MOBILIZE Boston, Normative Aging Study, Rotterdam Study(Rotterdam Bios and Rotterdam III),Twins UK, ARIC, GENOA)	56.2-79.1	Range 219-2307	Memory, Digit Symbol test, Verbal Fluency, MMSE	Whole blood
cg25189904	GNG12	Marioni et al. 2018	Adults in multi-countries	11 cohorts(Framingham Heart Study, InCHIANTI, Lothian Birth Cohort 1921, Lothian Birth Cohort 1936, MOBILIZE Boston, Normative Aging Study, Rotterdam Study(Rotterdam Bios and Rotterdam III),Twins UK, ARIC, GENOA)	56.2-79.1	Range 219-2307	Memory, Digit Symbol test, Verbal Fluency, MMSE	Whole blood
cg25278941	NA	Marioni et al. 2018	Adults in multi-countries	11 cohorts(Framingham Heart Study, InCHIANTI, Lothian Birth Cohort 1921, Lothian Birth Cohort 1936, MOBILIZE Boston, Normative Aging Study, Rotterdam Study(Rotterdam Bios and Rotterdam III),Twins UK, ARIC, GENOA)	56.2-79.1	Range 219-2307	Memory, Digit Symbol test, Verbal Fluency, MMSE	Whole blood
cg25375916	SLC33A1	Marioni et al. 2018	Adults in multi-countries	11 cohorts(Framingham Heart Study, InCHIANTI, Lothian Birth Cohort 1921, Lothian Birth Cohort 1936, MOBILIZE Boston, Normative Aging Study, Rotterdam Study(Rotterdam Bios and Rotterdam III),Twins UK, ARIC, GENOA)	56.2-79.1	Range 219-2307	Memory, Digit Symbol test, Verbal Fluency, MMSE	Whole blood
cg25376310	ZDHHC14	Marioni et al. 2018	Adults in multi-countries	11 cohorts(Framingham Heart Study, InCHIANTI, Lothian Birth Cohort 1921, Lothian Birth Cohort 1936, MOBILIZE Boston, Normative Aging Study, Rotterdam Study(Rotterdam Bios and Rotterdam III),Twins UK, ARIC, GENOA)	56.2-79.1	Range 219-2307	Memory, Digit Symbol test, Verbal Fluency, MMSE	Whole blood
cg25737313	NA	Marioni et al. 2018	Adults in multi-countries	11 cohorts(Framingham Heart Study, InCHIANTI, Lothian Birth Cohort 1921, Lothian Birth Cohort 1936, MOBILIZE Boston, Normative Aging Study, Rotterdam Study(Rotterdam Bios and Rotterdam III),Twins UK, ARIC, GENOA)	56.2-79.1	Range 219-2307	Memory, Digit Symbol test, Verbal Fluency, MMSE	Whole blood
cg25769469	PTCD2	Marioni et al. 2018	Adults in multi-countries	11 cohorts(Framingham Heart Study, InCHIANTI, Lothian Birth Cohort 1921, Lothian Birth Cohort 1936, MOBILIZE Boston, Normative Aging Study, Rotterdam Study(Rotterdam Bios and Rotterdam III),Twins UK, ARIC, GENOA)	56.2-79.1	Range 219-2307	Memory, Digit Symbol test, Verbal Fluency, MMSE	Whole blood
cg26079320	POGK	Marioni et al. 2018	Adults in multi-countries	11 cohorts(Framingham Heart Study, InCHIANTI, Lothian Birth Cohort 1921, Lothian Birth Cohort 1936, MOBILIZE Boston, Normative Aging Study, Rotterdam Study(Rotterdam Bios and Rotterdam III),Twins UK, ARIC, GENOA)	56.2-79.1	Range 219-2307	Memory, Digit Symbol test, Verbal Fluency, MMSE	Whole blood
cg26140475	NA	Marioni et al. 2018	Adults in multi-countries	11 cohorts(Framingham Heart Study, InCHIANTI, Lothian Birth Cohort 1921, Lothian Birth Cohort 1936, MOBILIZE Boston, Normative Aging Study, Rotterdam Study(Rotterdam Bios and Rotterdam III),Twins UK, ARIC, GENOA)	56.2-79.1	Range 219-2307	Memory, Digit Symbol test, Verbal Fluency, MMSE	Whole blood
cg26376241	SPRED2	Marioni et al. 2018	Adults in multi-countries	11 cohorts(Framingham Heart Study, InCHIANTI, Lothian Birth Cohort 1921, Lothian Birth Cohort 1936, MOBILIZE Boston, Normative Aging Study, Rotterdam Study(Rotterdam Bios and Rotterdam III),Twins UK, ARIC, GENOA)	56.2-79.1	Range 219-2307	Memory, Digit Symbol test, Verbal Fluency, MMSE	Whole blood
cg26470501	BCL3	Marioni et al. 2018	Adults in multi-countries	11 cohorts(Framingham Heart Study, InCHIANTI, Lothian Birth Cohort 1921, Lothian Birth Cohort 1936, MOBILIZE Boston, Normative Aging Study, Rotterdam Study(Rotterdam Bios and Rotterdam III),Twins UK, ARIC, GENOA)	56.2-79.1	Range 219-2307	Memory, Digit Symbol test, Verbal Fluency, MMSE	Whole blood
cg26542660	CEP135	Marioni et al. 2018	Adults in multi-countries	11 cohorts(Framingham Heart Study, InCHIANTI, Lothian Birth Cohort 1921, Lothian Birth Cohort 1936, MOBILIZE Boston, Normative Aging Study, Rotterdam Study(Rotterdam Bios and Rotterdam III),Twins UK, ARIC, GENOA)	56.2-79.1	Range 219-2307	Memory, Digit Symbol test, Verbal Fluency, MMSE	Whole blood
cg26638444	GPX3	Marioni et al. 2018	Adults in multi-countries	11 cohorts(Framingham Heart Study, InCHIANTI, Lothian Birth Cohort 1921, Lothian Birth Cohort 1936, MOBILIZE Boston, Normative Aging Study, Rotterdam Study(Rotterdam Bios and Rotterdam III),Twins UK, ARIC, GENOA)	56.2-79.1	Range 219-2307	Memory, Digit Symbol test, Verbal Fluency, MMSE	Whole blood
cg26641076	NA	Marioni et al. 2018	Adults in multi-countries	11 cohorts(Framingham Heart Study, InCHIANTI, Lothian Birth Cohort 1921, Lothian Birth Cohort 1936, MOBILIZE Boston, Normative Aging Study, Rotterdam Study(Rotterdam Bios and Rotterdam III),Twins UK, ARIC, GENOA)	56.2-79.1	Range 219-2307	Memory, Digit Symbol test, Verbal Fluency, MMSE	Whole blood
cg26695387	MAP2K3	Marioni et al. 2018	Adults in multi-countries	11 cohorts(Framingham Heart Study, InCHIANTI, Lothian Birth Cohort 1921, Lothian Birth Cohort 1936, MOBILIZE Boston, Normative Aging Study, Rotterdam Study(Rotterdam Bios and Rotterdam III),Twins UK, ARIC, GENOA)	56.2-79.1	Range 219-2307	Memory, Digit Symbol test, Verbal Fluency, MMSE	Whole blood
cg26775866	PTTG1	Marioni et al. 2018	Adults in multi-countries	11 cohorts(Framingham Heart Study, InCHIANTI, Lothian Birth Cohort 1921, Lothian Birth Cohort 1936, MOBILIZE Boston, Normative Aging Study, Rotterdam Study(Rotterdam Bios and Rotterdam III),Twins UK, ARIC, GENOA)	56.2-79.1	Range 219-2307	Memory, Digit Symbol test, Verbal Fluency, MMSE	Whole blood
cg27049094	HK2	Marioni et al. 2018	Adults in multi-countries	11 cohorts(Framingham Heart Study, InCHIANTI, Lothian Birth Cohort 1921, Lothian Birth Cohort 1936, MOBILIZE Boston, Normative Aging Study, Rotterdam Study(Rotterdam Bios and Rotterdam III),Twins UK, ARIC, GENOA)	56.2-79.1	Range 219-2307	Memory, Digit Symbol test, Verbal Fluency, MMSE	Whole blood
cg27050612	NFE2L1	Marioni et al. 2018	Adults in multi-countries	11 cohorts(Framingham Heart Study, InCHIANTI, Lothian Birth Cohort 1921, Lothian Birth Cohort 1936, MOBILIZE Boston, Normative Aging Study, Rotterdam Study(Rotterdam Bios and Rotterdam III),Twins UK, ARIC, GENOA)	56.2-79.1	Range 219-2307	Memory, Digit Symbol test, Verbal Fluency, MMSE	Whole blood
cg27067618	CYP4F3	Marioni et al. 2018	Adults in multi-countries	11 cohorts(Framingham Heart Study, InCHIANTI, Lothian Birth Cohort 1921, Lothian Birth Cohort 1936, MOBILIZE Boston, Normative Aging Study, Rotterdam Study(Rotterdam Bios and Rotterdam III),Twins UK, ARIC, GENOA)	56.2-79.1	Range 219-2307	Memory, Digit Symbol test, Verbal Fluency, MMSE	Whole blood
cg27095222	NA	Marioni et al. 2018	Adults in multi-countries	11 cohorts(Framingham Heart Study, InCHIANTI, Lothian Birth Cohort 1921, Lothian Birth Cohort 1936, MOBILIZE Boston, Normative Aging Study, Rotterdam Study(Rotterdam Bios and Rotterdam III),Twins UK, ARIC, GENOA)	56.2-79.1	Range 219-2307	Memory, Digit Symbol test, Verbal Fluency, MMSE	Whole blood
cg27115863	NA	Marioni et al. 2018	Adults in multi-countries	11 cohorts(Framingham Heart Study, InCHIANTI, Lothian Birth Cohort 1921, Lothian Birth Cohort 1936, MOBILIZE Boston, Normative Aging Study, Rotterdam Study(Rotterdam Bios and Rotterdam III),Twins UK, ARIC, GENOA)	56.2-79.1	Range 219-2307	Memory, Digit Symbol test, Verbal Fluency, MMSE	Whole blood
cg27152890	PPP1R13	Marioni et al. 2018	Adults in multi-countries	11 cohorts(Framingham Heart Study, InCHIANTI, Lothian Birth Cohort 1921, Lothian Birth Cohort 1936, MOBILIZE Boston, Normative Aging Study, Rotterdam Study(Rotterdam Bios and Rotterdam III),Twins UK, ARIC, GENOA)	56.2-79.1	Range 219-2307	Memory, Digit Symbol test, Verbal Fluency, MMSE	Whole blood
cg27492942	CISD3	Marioni et al. 2018	Adults in multi-countries	11 cohorts(Framingham Heart Study, InCHIANTI, Lothian Birth Cohort 1921, Lothian Birth Cohort 1936, MOBILIZE Boston, Normative Aging Study, Rotterdam Study(Rotterdam Bios and Rotterdam III),Twins UK, ARIC, GENOA)	56.2-79.1	Range 219-2307	Memory, Digit Symbol test, Verbal Fluency, MMSE	Whole blood
cg12803068	MYO1G	Marioni et al. 2018	Adults in multi-countries	11 cohorts(Framingham Heart Study, InCHIANTI, Lothian Birth Cohort 1921, Lothian Birth Cohort 1936, MOBILIZE Boston, Normative Aging Study, Rotterdam Study(Rotterdam Bios and Rotterdam III),Twins UK, ARIC, GENOA)	56.2-79.1	Range 219-2307	Memory, Digit Symbol test, Verbal Fluency, MMSE	Whole blood

## Sheet: Tabls S3
Table S3. List of target cg sites from previous GWAS(n=8534)
Cg sites	Related Gene	Study	Study population	Cohort (or case/control study)	Age for methylation data (years)	Number of study participants	Cognitive ability measures	Tissue of methylation data
cg00082182	FNBP1L	Benyamin et al. 2014	Children in multi-countries	CHIC (Childhood Intelligence Consortium)	Range 6-18 years	17989	IQ or Cognitive ability	Whole blood
cg00559790	FNBP1L	Benyamin et al. 2014	Children in multi-countries	CHIC (Childhood Intelligence Consortium)	Range 6-18 years	17989	IQ or Cognitive ability	Whole blood
cg01808739	FNBP1L	Benyamin et al. 2014	Children in multi-countries	CHIC (Childhood Intelligence Consortium)	Range 6-18 years	17989	IQ or Cognitive ability	Whole blood
cg02606566	FNBP1L	Benyamin et al. 2014	Children in multi-countries	CHIC (Childhood Intelligence Consortium)	Range 6-18 years	17989	IQ or Cognitive ability	Whole blood
cg04239247	FNBP1L	Benyamin et al. 2014	Children in multi-countries	CHIC (Childhood Intelligence Consortium)	Range 6-18 years	17989	IQ or Cognitive ability	Whole blood
cg06176691	FNBP1L	Benyamin et al. 2014	Children in multi-countries	CHIC (Childhood Intelligence Consortium)	Range 6-18 years	17989	IQ or Cognitive ability	Whole blood
cg09185386	FNBP1L	Benyamin et al. 2014	Children in multi-countries	CHIC (Childhood Intelligence Consortium)	Range 6-18 years	17989	IQ or Cognitive ability	Whole blood
cg15130788	FNBP1L	Benyamin et al. 2014	Children in multi-countries	CHIC (Childhood Intelligence Consortium)	Range 6-18 years	17989	IQ or Cognitive ability	Whole blood
cg22803510	FNBP1L	Benyamin et al. 2014	Children in multi-countries	CHIC (Childhood Intelligence Consortium)	Range 6-18 years	17989	IQ or Cognitive ability	Whole blood
cg25611840	FNBP1L	Benyamin et al. 2014	Children in multi-countries	CHIC (Childhood Intelligence Consortium)	Range 6-18 years	17989	IQ or Cognitive ability	Whole blood
cg00013475	DYSF	Coleman et al. 2019	European or US	Sniekers intelligence GWAS and HiQ high-intelligence GWAS study	6-18 years	87740	Performance on the SAT or ACT	Whole blood
cg00080682	ACR	Coleman et al. 2019	European or US	Sniekers intelligence GWAS and HiQ high-intelligence GWAS study	6-18 years	87740	Performance on the SAT or ACT	Whole blood
cg00157456	DHODH	Coleman et al. 2019	European or US	Sniekers intelligence GWAS and HiQ high-intelligence GWAS study	6-18 years	87740	Performance on the SAT or ACT	Whole blood
cg00172849	COL11A1	Coleman et al. 2019	European or US	Sniekers intelligence GWAS and HiQ high-intelligence GWAS study	6-18 years	87740	Performance on the SAT or ACT	Whole blood
cg00325149	COL11A1	Coleman et al. 2019	European or US	Sniekers intelligence GWAS and HiQ high-intelligence GWAS study	6-18 years	87740	Performance on the SAT or ACT	Whole blood
cg00399483	DCC	Coleman et al. 2019	European or US	Sniekers intelligence GWAS and HiQ high-intelligence GWAS study	6-18 years	87740	Performance on the SAT or ACT	Whole blood
cg00578354	PREX1	Coleman et al. 2019	European or US	Sniekers intelligence GWAS and HiQ high-intelligence GWAS study	6-18 years	87740	Performance on the SAT or ACT	Whole blood
cg00580805	DHODH	Coleman et al. 2019	European or US	Sniekers intelligence GWAS and HiQ high-intelligence GWAS study	6-18 years	87740	Performance on the SAT or ACT	Whole blood
cg00589488	GMPPB	Coleman et al. 2019	European or US	Sniekers intelligence GWAS and HiQ high-intelligence GWAS study	6-18 years	87740	Performance on the SAT or ACT	Whole blood
cg00679877	DYSF	Coleman et al. 2019	European or US	Sniekers intelligence GWAS and HiQ high-intelligence GWAS study	6-18 years	87740	Performance on the SAT or ACT	Whole blood
cg00786658	TSHZ3	Coleman et al. 2019	European or US	Sniekers intelligence GWAS and HiQ high-intelligence GWAS study	6-18 years	87740	Performance on the SAT or ACT	Whole blood
cg01401641	TSHZ3	Coleman et al. 2019	European or US	Sniekers intelligence GWAS and HiQ high-intelligence GWAS study	6-18 years	87740	Performance on the SAT or ACT	Whole blood
cg01407254	DYSF	Coleman et al. 2019	European or US	Sniekers intelligence GWAS and HiQ high-intelligence GWAS study	6-18 years	87740	Performance on the SAT or ACT	Whole blood
cg01557791	DHODH	Coleman et al. 2019	European or US	Sniekers intelligence GWAS and HiQ high-intelligence GWAS study	6-18 years	87740	Performance on the SAT or ACT	Whole blood
cg01626197	GMPPB	Coleman et al. 2019	European or US	Sniekers intelligence GWAS and HiQ high-intelligence GWAS study	6-18 years	87740	Performance on the SAT or ACT	Whole blood
cg01798385	PREX1	Coleman et al. 2019	European or US	Sniekers intelligence GWAS and HiQ high-intelligence GWAS study	6-18 years	87740	Performance on the SAT or ACT	Whole blood
cg02043105	SH2B1	Coleman et al. 2019	European or US	Sniekers intelligence GWAS and HiQ high-intelligence GWAS study	6-18 years	87740	Performance on the SAT or ACT	Whole blood
cg02060627	CDC42	Coleman et al. 2019	European or US	Sniekers intelligence GWAS and HiQ high-intelligence GWAS study	6-18 years	87740	Performance on the SAT or ACT	Whole blood
cg02129737	PLCL2	Coleman et al. 2019	European or US	Sniekers intelligence GWAS and HiQ high-intelligence GWAS study	6-18 years	87740	Performance on the SAT or ACT	Whole blood
cg02356435	PLCL2	Coleman et al. 2019	European or US	Sniekers intelligence GWAS and HiQ high-intelligence GWAS study	6-18 years	87740	Performance on the SAT or ACT	Whole blood
cg02488887	F12	Coleman et al. 2019	European or US	Sniekers intelligence GWAS and HiQ high-intelligence GWAS study	6-18 years	87740	Performance on the SAT or ACT	Whole blood
cg02850742	TUFM	Coleman et al. 2019	European or US	Sniekers intelligence GWAS and HiQ high-intelligence GWAS study	6-18 years	87740	Performance on the SAT or ACT	Whole blood
cg03280620	MYO19	Coleman et al. 2019	European or US	Sniekers intelligence GWAS and HiQ high-intelligence GWAS study	6-18 years	87740	Performance on the SAT or ACT	Whole blood
cg03361585	PREX1	Coleman et al. 2019	European or US	Sniekers intelligence GWAS and HiQ high-intelligence GWAS study	6-18 years	87740	Performance on the SAT or ACT	Whole blood
cg03513645	MYO19	Coleman et al. 2019	European or US	Sniekers intelligence GWAS and HiQ high-intelligence GWAS study	6-18 years	87740	Performance on the SAT or ACT	Whole blood
cg03520644	COL11A1	Coleman et al. 2019	European or US	Sniekers intelligence GWAS and HiQ high-intelligence GWAS study	6-18 years	87740	Performance on the SAT or ACT	Whole blood
cg03585549	PLCL2	Coleman et al. 2019	European or US	Sniekers intelligence GWAS and HiQ high-intelligence GWAS study	6-18 years	87740	Performance on the SAT or ACT	Whole blood
cg03674127	DYSF	Coleman et al. 2019	European or US	Sniekers intelligence GWAS and HiQ high-intelligence GWAS study	6-18 years	87740	Performance on the SAT or ACT	Whole blood
cg03693515	VWA5A	Coleman et al. 2019	European or US	Sniekers intelligence GWAS and HiQ high-intelligence GWAS study	6-18 years	87740	Performance on the SAT or ACT	Whole blood
cg03719380	AMIGO3	Coleman et al. 2019	European or US	Sniekers intelligence GWAS and HiQ high-intelligence GWAS study	6-18 years	87740	Performance on the SAT or ACT	Whole blood
cg04370476	GMPPB	Coleman et al. 2019	European or US	Sniekers intelligence GWAS and HiQ high-intelligence GWAS study	6-18 years	87740	Performance on the SAT or ACT	Whole blood
cg04395306	PREX1	Coleman et al. 2019	European or US	Sniekers intelligence GWAS and HiQ high-intelligence GWAS study	6-18 years	87740	Performance on the SAT or ACT	Whole blood
cg04641912	GMPPB	Coleman et al. 2019	European or US	Sniekers intelligence GWAS and HiQ high-intelligence GWAS study	6-18 years	87740	Performance on the SAT or ACT	Whole blood
cg04693329	VWA5A	Coleman et al. 2019	European or US	Sniekers intelligence GWAS and HiQ high-intelligence GWAS study	6-18 years	87740	Performance on the SAT or ACT	Whole blood
cg05013913	DHODH	Coleman et al. 2019	European or US	Sniekers intelligence GWAS and HiQ high-intelligence GWAS study	6-18 years	87740	Performance on the SAT or ACT	Whole blood
cg05493761	AMIGO3	Coleman et al. 2019	European or US	Sniekers intelligence GWAS and HiQ high-intelligence GWAS study	6-18 years	87740	Performance on the SAT or ACT	Whole blood
cg05615487	ACR	Coleman et al. 2019	European or US	Sniekers intelligence GWAS and HiQ high-intelligence GWAS study	6-18 years	87740	Performance on the SAT or ACT	Whole blood
cg05765761	VWA5A	Coleman et al. 2019	European or US	Sniekers intelligence GWAS and HiQ high-intelligence GWAS study	6-18 years	87740	Performance on the SAT or ACT	Whole blood
cg05876864	F12	Coleman et al. 2019	European or US	Sniekers intelligence GWAS and HiQ high-intelligence GWAS study	6-18 years	87740	Performance on the SAT or ACT	Whole blood
cg05897028	PREX1	Coleman et al. 2019	European or US	Sniekers intelligence GWAS and HiQ high-intelligence GWAS study	6-18 years	87740	Performance on the SAT or ACT	Whole blood
cg06105778	F12	Coleman et al. 2019	European or US	Sniekers intelligence GWAS and HiQ high-intelligence GWAS study	6-18 years	87740	Performance on the SAT or ACT	Whole blood
cg06220725	DHODH	Coleman et al. 2019	European or US	Sniekers intelligence GWAS and HiQ high-intelligence GWAS study	6-18 years	87740	Performance on the SAT or ACT	Whole blood
cg06236312	MYO19	Coleman et al. 2019	European or US	Sniekers intelligence GWAS and HiQ high-intelligence GWAS study	6-18 years	87740	Performance on the SAT or ACT	Whole blood
cg06398166	GMPPB	Coleman et al. 2019	European or US	Sniekers intelligence GWAS and HiQ high-intelligence GWAS study	6-18 years	87740	Performance on the SAT or ACT	Whole blood
cg06625767	F12	Coleman et al. 2019	European or US	Sniekers intelligence GWAS and HiQ high-intelligence GWAS study	6-18 years	87740	Performance on the SAT or ACT	Whole blood
cg06679572	PLCL2	Coleman et al. 2019	European or US	Sniekers intelligence GWAS and HiQ high-intelligence GWAS study	6-18 years	87740	Performance on the SAT or ACT	Whole blood
cg06875255	DYSF	Coleman et al. 2019	European or US	Sniekers intelligence GWAS and HiQ high-intelligence GWAS study	6-18 years	87740	Performance on the SAT or ACT	Whole blood
cg06912792	CDC42	Coleman et al. 2019	European or US	Sniekers intelligence GWAS and HiQ high-intelligence GWAS study	6-18 years	87740	Performance on the SAT or ACT	Whole blood
cg07135664	CDC42	Coleman et al. 2019	European or US	Sniekers intelligence GWAS and HiQ high-intelligence GWAS study	6-18 years	87740	Performance on the SAT or ACT	Whole blood
cg07150925	BSN	Coleman et al. 2019	European or US	Sniekers intelligence GWAS and HiQ high-intelligence GWAS study	6-18 years	87740	Performance on the SAT or ACT	Whole blood
cg07160694	DCAF5	Coleman et al. 2019	European or US	Sniekers intelligence GWAS and HiQ high-intelligence GWAS study	6-18 years	87740	Performance on the SAT or ACT	Whole blood
cg07292251	F12	Coleman et al. 2019	European or US	Sniekers intelligence GWAS and HiQ high-intelligence GWAS study	6-18 years	87740	Performance on the SAT or ACT	Whole blood
cg07293650	TBC1D3G	Coleman et al. 2019	European or US	Sniekers intelligence GWAS and HiQ high-intelligence GWAS study	6-18 years	87740	Performance on the SAT or ACT	Whole blood
cg07323350	VWA5A	Coleman et al. 2019	European or US	Sniekers intelligence GWAS and HiQ high-intelligence GWAS study	6-18 years	87740	Performance on the SAT or ACT	Whole blood
cg07817698	DHODH	Coleman et al. 2019	European or US	Sniekers intelligence GWAS and HiQ high-intelligence GWAS study	6-18 years	87740	Performance on the SAT or ACT	Whole blood
cg07869576	MYO19	Coleman et al. 2019	European or US	Sniekers intelligence GWAS and HiQ high-intelligence GWAS study	6-18 years	87740	Performance on the SAT or ACT	Whole blood
cg07891619	SEH1L	Coleman et al. 2019	European or US	Sniekers intelligence GWAS and HiQ high-intelligence GWAS study	6-18 years	87740	Performance on the SAT or ACT	Whole blood
cg08166588	AMIGO3	Coleman et al. 2019	European or US	Sniekers intelligence GWAS and HiQ high-intelligence GWAS study	6-18 years	87740	Performance on the SAT or ACT	Whole blood
cg08423507	ACR	Coleman et al. 2019	European or US	Sniekers intelligence GWAS and HiQ high-intelligence GWAS study	6-18 years	87740	Performance on the SAT or ACT	Whole blood
cg08972867	DYSF	Coleman et al. 2019	European or US	Sniekers intelligence GWAS and HiQ high-intelligence GWAS study	6-18 years	87740	Performance on the SAT or ACT	Whole blood
cg09064252	DYSF	Coleman et al. 2019	European or US	Sniekers intelligence GWAS and HiQ high-intelligence GWAS study	6-18 years	87740	Performance on the SAT or ACT	Whole blood
cg09109996	VWA5A	Coleman et al. 2019	European or US	Sniekers intelligence GWAS and HiQ high-intelligence GWAS study	6-18 years	87740	Performance on the SAT or ACT	Whole blood
cg09247362	VWA5A	Coleman et al. 2019	European or US	Sniekers intelligence GWAS and HiQ high-intelligence GWAS study	6-18 years	87740	Performance on the SAT or ACT	Whole blood
cg09569869	FAM109B	Coleman et al. 2019	European or US	Sniekers intelligence GWAS and HiQ high-intelligence GWAS study	6-18 years	87740	Performance on the SAT or ACT	Whole blood
cg09829645	DYSF	Coleman et al. 2019	European or US	Sniekers intelligence GWAS and HiQ high-intelligence GWAS study	6-18 years	87740	Performance on the SAT or ACT	Whole blood
cg09876992	FAM109B	Coleman et al. 2019	European or US	Sniekers intelligence GWAS and HiQ high-intelligence GWAS study	6-18 years	87740	Performance on the SAT or ACT	Whole blood
cg09994724	VWA5A	Coleman et al. 2019	European or US	Sniekers intelligence GWAS and HiQ high-intelligence GWAS study	6-18 years	87740	Performance on the SAT or ACT	Whole blood
cg10009297	MYO19	Coleman et al. 2019	European or US	Sniekers intelligence GWAS and HiQ high-intelligence GWAS study	6-18 years	87740	Performance on the SAT or ACT	Whole blood
cg10112391	DPP4	Coleman et al. 2019	European or US	Sniekers intelligence GWAS and HiQ high-intelligence GWAS study	6-18 years	87740	Performance on the SAT or ACT	Whole blood
cg10164300	VWA5A	Coleman et al. 2019	European or US	Sniekers intelligence GWAS and HiQ high-intelligence GWAS study	6-18 years	87740	Performance on the SAT or ACT	Whole blood
cg10427140	PREX1	Coleman et al. 2019	European or US	Sniekers intelligence GWAS and HiQ high-intelligence GWAS study	6-18 years	87740	Performance on the SAT or ACT	Whole blood
cg10504390	SEH1L	Coleman et al. 2019	European or US	Sniekers intelligence GWAS and HiQ high-intelligence GWAS study	6-18 years	87740	Performance on the SAT or ACT	Whole blood
cg10673484	PLCL2	Coleman et al. 2019	European or US	Sniekers intelligence GWAS and HiQ high-intelligence GWAS study	6-18 years	87740	Performance on the SAT or ACT	Whole blood
cg11598976	PLCL2	Coleman et al. 2019	European or US	Sniekers intelligence GWAS and HiQ high-intelligence GWAS study	6-18 years	87740	Performance on the SAT or ACT	Whole blood
cg11877228	SEH1L	Coleman et al. 2019	European or US	Sniekers intelligence GWAS and HiQ high-intelligence GWAS study	6-18 years	87740	Performance on the SAT or ACT	Whole blood
cg12438842	PLCL2	Coleman et al. 2019	European or US	Sniekers intelligence GWAS and HiQ high-intelligence GWAS study	6-18 years	87740	Performance on the SAT or ACT	Whole blood
cg12537613	PREX1	Coleman et al. 2019	European or US	Sniekers intelligence GWAS and HiQ high-intelligence GWAS study	6-18 years	87740	Performance on the SAT or ACT	Whole blood
cg13066889	DYSF	Coleman et al. 2019	European or US	Sniekers intelligence GWAS and HiQ high-intelligence GWAS study	6-18 years	87740	Performance on the SAT or ACT	Whole blood
cg13072238	GMPPB	Coleman et al. 2019	European or US	Sniekers intelligence GWAS and HiQ high-intelligence GWAS study	6-18 years	87740	Performance on the SAT or ACT	Whole blood
cg13440296	TET2	Coleman et al. 2019	European or US	Sniekers intelligence GWAS and HiQ high-intelligence GWAS study	6-18 years	87740	Performance on the SAT or ACT	Whole blood
cg13695041	VWA5A	Coleman et al. 2019	European or US	Sniekers intelligence GWAS and HiQ high-intelligence GWAS study	6-18 years	87740	Performance on the SAT or ACT	Whole blood
cg13795264	PREX1	Coleman et al. 2019	European or US	Sniekers intelligence GWAS and HiQ high-intelligence GWAS study	6-18 years	87740	Performance on the SAT or ACT	Whole blood
cg13805608	SEH1L	Coleman et al. 2019	European or US	Sniekers intelligence GWAS and HiQ high-intelligence GWAS study	6-18 years	87740	Performance on the SAT or ACT	Whole blood
cg13920644	DYSF	Coleman et al. 2019	European or US	Sniekers intelligence GWAS and HiQ high-intelligence GWAS study	6-18 years	87740	Performance on the SAT or ACT	Whole blood
cg14196395	DYSF	Coleman et al. 2019	European or US	Sniekers intelligence GWAS and HiQ high-intelligence GWAS study	6-18 years	87740	Performance on the SAT or ACT	Whole blood
cg14236413	DYSF	Coleman et al. 2019	European or US	Sniekers intelligence GWAS and HiQ high-intelligence GWAS study	6-18 years	87740	Performance on the SAT or ACT	Whole blood
cg14460215	APBA1	Coleman et al. 2019	European or US	Sniekers intelligence GWAS and HiQ high-intelligence GWAS study	6-18 years	87740	Performance on the SAT or ACT	Whole blood
cg14571537	MYO19	Coleman et al. 2019	European or US	Sniekers intelligence GWAS and HiQ high-intelligence GWAS study	6-18 years	87740	Performance on the SAT or ACT	Whole blood
cg14689456	DYSF	Coleman et al. 2019	European or US	Sniekers intelligence GWAS and HiQ high-intelligence GWAS study	6-18 years	87740	Performance on the SAT or ACT	Whole blood
cg14768367	DHODH	Coleman et al. 2019	European or US	Sniekers intelligence GWAS and HiQ high-intelligence GWAS study	6-18 years	87740	Performance on the SAT or ACT	Whole blood
cg14784820	DYSF	Coleman et al. 2019	European or US	Sniekers intelligence GWAS and HiQ high-intelligence GWAS study	6-18 years	87740	Performance on the SAT or ACT	Whole blood
cg14958017	DYSF	Coleman et al. 2019	European or US	Sniekers intelligence GWAS and HiQ high-intelligence GWAS study	6-18 years	87740	Performance on the SAT or ACT	Whole blood
cg15078681	AMIGO3	Coleman et al. 2019	European or US	Sniekers intelligence GWAS and HiQ high-intelligence GWAS study	6-18 years	87740	Performance on the SAT or ACT	Whole blood
cg15491567	DYSF	Coleman et al. 2019	European or US	Sniekers intelligence GWAS and HiQ high-intelligence GWAS study	6-18 years	87740	Performance on the SAT or ACT	Whole blood
cg15602631	PLCL2	Coleman et al. 2019	European or US	Sniekers intelligence GWAS and HiQ high-intelligence GWAS study	6-18 years	87740	Performance on the SAT or ACT	Whole blood
cg15605530	PLCL2	Coleman et al. 2019	European or US	Sniekers intelligence GWAS and HiQ high-intelligence GWAS study	6-18 years	87740	Performance on the SAT or ACT	Whole blood
cg15767901	FAM109B	Coleman et al. 2019	European or US	Sniekers intelligence GWAS and HiQ high-intelligence GWAS study	6-18 years	87740	Performance on the SAT or ACT	Whole blood
cg15865150	AMIGO3	Coleman et al. 2019	European or US	Sniekers intelligence GWAS and HiQ high-intelligence GWAS study	6-18 years	87740	Performance on the SAT or ACT	Whole blood
cg16047117	FAM109B	Coleman et al. 2019	European or US	Sniekers intelligence GWAS and HiQ high-intelligence GWAS study	6-18 years	87740	Performance on the SAT or ACT	Whole blood
cg16134262	DYSF	Coleman et al. 2019	European or US	Sniekers intelligence GWAS and HiQ high-intelligence GWAS study	6-18 years	87740	Performance on the SAT or ACT	Whole blood
cg16292586	PLCL2	Coleman et al. 2019	European or US	Sniekers intelligence GWAS and HiQ high-intelligence GWAS study	6-18 years	87740	Performance on the SAT or ACT	Whole blood
cg16521403	MYO19	Coleman et al. 2019	European or US	Sniekers intelligence GWAS and HiQ high-intelligence GWAS study	6-18 years	87740	Performance on the SAT or ACT	Whole blood
cg16544272	MYO19	Coleman et al. 2019	European or US	Sniekers intelligence GWAS and HiQ high-intelligence GWAS study	6-18 years	87740	Performance on the SAT or ACT	Whole blood
cg16740427	FAM109B	Coleman et al. 2019	European or US	Sniekers intelligence GWAS and HiQ high-intelligence GWAS study	6-18 years	87740	Performance on the SAT or ACT	Whole blood
cg16905586	GMPPB	Coleman et al. 2019	European or US	Sniekers intelligence GWAS and HiQ high-intelligence GWAS study	6-18 years	87740	Performance on the SAT or ACT	Whole blood
cg16968885	COL11A1	Coleman et al. 2019	European or US	Sniekers intelligence GWAS and HiQ high-intelligence GWAS study	6-18 years	87740	Performance on the SAT or ACT	Whole blood
cg17168519	FAM154B	Coleman et al. 2019	European or US	Sniekers intelligence GWAS and HiQ high-intelligence GWAS study	6-18 years	87740	Performance on the SAT or ACT	Whole blood
cg17321883	AMIGO3	Coleman et al. 2019	European or US	Sniekers intelligence GWAS and HiQ high-intelligence GWAS study	6-18 years	87740	Performance on the SAT or ACT	Whole blood
cg17402373	GRK6	Coleman et al. 2019	European or US	Sniekers intelligence GWAS and HiQ high-intelligence GWAS study	6-18 years	87740	Performance on the SAT or ACT	Whole blood
cg17415947	DYSF	Coleman et al. 2019	European or US	Sniekers intelligence GWAS and HiQ high-intelligence GWAS study	6-18 years	87740	Performance on the SAT or ACT	Whole blood
cg17880014	DYSF	Coleman et al. 2019	European or US	Sniekers intelligence GWAS and HiQ high-intelligence GWAS study	6-18 years	87740	Performance on the SAT or ACT	Whole blood
cg17916520	FAM109B	Coleman et al. 2019	European or US	Sniekers intelligence GWAS and HiQ high-intelligence GWAS study	6-18 years	87740	Performance on the SAT or ACT	Whole blood
cg17974684	DYSF	Coleman et al. 2019	European or US	Sniekers intelligence GWAS and HiQ high-intelligence GWAS study	6-18 years	87740	Performance on the SAT or ACT	Whole blood
cg18032705	PREX1	Coleman et al. 2019	European or US	Sniekers intelligence GWAS and HiQ high-intelligence GWAS study	6-18 years	87740	Performance on the SAT or ACT	Whole blood
cg18067847	DYSF	Coleman et al. 2019	European or US	Sniekers intelligence GWAS and HiQ high-intelligence GWAS study	6-18 years	87740	Performance on the SAT or ACT	Whole blood
cg18139347	F12	Coleman et al. 2019	European or US	Sniekers intelligence GWAS and HiQ high-intelligence GWAS study	6-18 years	87740	Performance on the SAT or ACT	Whole blood
cg18186672	DYSF	Coleman et al. 2019	European or US	Sniekers intelligence GWAS and HiQ high-intelligence GWAS study	6-18 years	87740	Performance on the SAT or ACT	Whole blood
cg18327107	CDC42	Coleman et al. 2019	European or US	Sniekers intelligence GWAS and HiQ high-intelligence GWAS study	6-18 years	87740	Performance on the SAT or ACT	Whole blood
cg18422055	PLCL2	Coleman et al. 2019	European or US	Sniekers intelligence GWAS and HiQ high-intelligence GWAS study	6-18 years	87740	Performance on the SAT or ACT	Whole blood
cg18768612	CDC42	Coleman et al. 2019	European or US	Sniekers intelligence GWAS and HiQ high-intelligence GWAS study	6-18 years	87740	Performance on the SAT or ACT	Whole blood
cg19007038	TBC1D3H	Coleman et al. 2019	European or US	Sniekers intelligence GWAS and HiQ high-intelligence GWAS study	6-18 years	87740	Performance on the SAT or ACT	Whole blood
cg19258183	VWA5A	Coleman et al. 2019	European or US	Sniekers intelligence GWAS and HiQ high-intelligence GWAS study	6-18 years	87740	Performance on the SAT or ACT	Whole blood
cg19576697	F12	Coleman et al. 2019	European or US	Sniekers intelligence GWAS and HiQ high-intelligence GWAS study	6-18 years	87740	Performance on the SAT or ACT	Whole blood
cg19919383	PLCL2	Coleman et al. 2019	European or US	Sniekers intelligence GWAS and HiQ high-intelligence GWAS study	6-18 years	87740	Performance on the SAT or ACT	Whole blood
cg19966251	CDC42	Coleman et al. 2019	European or US	Sniekers intelligence GWAS and HiQ high-intelligence GWAS study	6-18 years	87740	Performance on the SAT or ACT	Whole blood
cg20271057	PLCL2	Coleman et al. 2019	European or US	Sniekers intelligence GWAS and HiQ high-intelligence GWAS study	6-18 years	87740	Performance on the SAT or ACT	Whole blood
cg20402382	APEH	Coleman et al. 2019	European or US	Sniekers intelligence GWAS and HiQ high-intelligence GWAS study	6-18 years	87740	Performance on the SAT or ACT	Whole blood
cg20424833	F12	Coleman et al. 2019	European or US	Sniekers intelligence GWAS and HiQ high-intelligence GWAS study	6-18 years	87740	Performance on the SAT or ACT	Whole blood
cg20625065	ARFGEF2	Coleman et al. 2019	European or US	Sniekers intelligence GWAS and HiQ high-intelligence GWAS study	6-18 years	87740	Performance on the SAT or ACT	Whole blood
cg20658797	TBC1D3H	Coleman et al. 2019	European or US	Sniekers intelligence GWAS and HiQ high-intelligence GWAS study	6-18 years	87740	Performance on the SAT or ACT	Whole blood
cg20847625	COL11A1	Coleman et al. 2019	European or US	Sniekers intelligence GWAS and HiQ high-intelligence GWAS study	6-18 years	87740	Performance on the SAT or ACT	Whole blood
cg20942097	PLCL2	Coleman et al. 2019	European or US	Sniekers intelligence GWAS and HiQ high-intelligence GWAS study	6-18 years	87740	Performance on the SAT or ACT	Whole blood
cg21054179	PRKAG1	Coleman et al. 2019	European or US	Sniekers intelligence GWAS and HiQ high-intelligence GWAS study	6-18 years	87740	Performance on the SAT or ACT	Whole blood
cg21211321	IGSF9B	Coleman et al. 2019	European or US	Sniekers intelligence GWAS and HiQ high-intelligence GWAS study	6-18 years	87740	Performance on the SAT or ACT	Whole blood
cg21295467	VWA5A	Coleman et al. 2019	European or US	Sniekers intelligence GWAS and HiQ high-intelligence GWAS study	6-18 years	87740	Performance on the SAT or ACT	Whole blood
cg21667248	SEH1L	Coleman et al. 2019	European or US	Sniekers intelligence GWAS and HiQ high-intelligence GWAS study	6-18 years	87740	Performance on the SAT or ACT	Whole blood
cg21732260	PREX1	Coleman et al. 2019	European or US	Sniekers intelligence GWAS and HiQ high-intelligence GWAS study	6-18 years	87740	Performance on the SAT or ACT	Whole blood
cg21767191	PLCL2	Coleman et al. 2019	European or US	Sniekers intelligence GWAS and HiQ high-intelligence GWAS study	6-18 years	87740	Performance on the SAT or ACT	Whole blood
cg21941879	MYO19	Coleman et al. 2019	European or US	Sniekers intelligence GWAS and HiQ high-intelligence GWAS study	6-18 years	87740	Performance on the SAT or ACT	Whole blood
cg22122449	ACR	Coleman et al. 2019	European or US	Sniekers intelligence GWAS and HiQ high-intelligence GWAS study	6-18 years	87740	Performance on the SAT or ACT	Whole blood
cg22185043	SEH1L	Coleman et al. 2019	European or US	Sniekers intelligence GWAS and HiQ high-intelligence GWAS study	6-18 years	87740	Performance on the SAT or ACT	Whole blood
cg22327802	SEH1L	Coleman et al. 2019	European or US	Sniekers intelligence GWAS and HiQ high-intelligence GWAS study	6-18 years	87740	Performance on the SAT or ACT	Whole blood
cg22392501	CDC42	Coleman et al. 2019	European or US	Sniekers intelligence GWAS and HiQ high-intelligence GWAS study	6-18 years	87740	Performance on the SAT or ACT	Whole blood
cg22410544	PREX1	Coleman et al. 2019	European or US	Sniekers intelligence GWAS and HiQ high-intelligence GWAS study	6-18 years	87740	Performance on the SAT or ACT	Whole blood
cg22451184	MYO19	Coleman et al. 2019	European or US	Sniekers intelligence GWAS and HiQ high-intelligence GWAS study	6-18 years	87740	Performance on the SAT or ACT	Whole blood
cg22993195	AMIGO3	Coleman et al. 2019	European or US	Sniekers intelligence GWAS and HiQ high-intelligence GWAS study	6-18 years	87740	Performance on the SAT or ACT	Whole blood
cg23109424	WNT4	Coleman et al. 2019	European or US	Sniekers intelligence GWAS and HiQ high-intelligence GWAS study	6-18 years	87740	Performance on the SAT or ACT	Whole blood
cg23514537	F12	Coleman et al. 2019	European or US	Sniekers intelligence GWAS and HiQ high-intelligence GWAS study	6-18 years	87740	Performance on the SAT or ACT	Whole blood
cg23709117	FOXO3	Coleman et al. 2019	European or US	Sniekers intelligence GWAS and HiQ high-intelligence GWAS study	6-18 years	87740	Performance on the SAT or ACT	Whole blood
cg23735296	VWA5A	Coleman et al. 2019	European or US	Sniekers intelligence GWAS and HiQ high-intelligence GWAS study	6-18 years	87740	Performance on the SAT or ACT	Whole blood
cg23896850	TBC1D3H	Coleman et al. 2019	European or US	Sniekers intelligence GWAS and HiQ high-intelligence GWAS study	6-18 years	87740	Performance on the SAT or ACT	Whole blood
cg23987736	CDC42	Coleman et al. 2019	European or US	Sniekers intelligence GWAS and HiQ high-intelligence GWAS study	6-18 years	87740	Performance on the SAT or ACT	Whole blood
cg24017470	SEH1L	Coleman et al. 2019	European or US	Sniekers intelligence GWAS and HiQ high-intelligence GWAS study	6-18 years	87740	Performance on the SAT or ACT	Whole blood
cg24033557	CDC42	Coleman et al. 2019	European or US	Sniekers intelligence GWAS and HiQ high-intelligence GWAS study	6-18 years	87740	Performance on the SAT or ACT	Whole blood
cg24159436	PLCL2	Coleman et al. 2019	European or US	Sniekers intelligence GWAS and HiQ high-intelligence GWAS study	6-18 years	87740	Performance on the SAT or ACT	Whole blood
cg24338748	DHRS11	Coleman et al. 2019	European or US	Sniekers intelligence GWAS and HiQ high-intelligence GWAS study	6-18 years	87740	Performance on the SAT or ACT	Whole blood
cg24495344	COL11A1	Coleman et al. 2019	European or US	Sniekers intelligence GWAS and HiQ high-intelligence GWAS study	6-18 years	87740	Performance on the SAT or ACT	Whole blood
cg24527131	MYO19	Coleman et al. 2019	European or US	Sniekers intelligence GWAS and HiQ high-intelligence GWAS study	6-18 years	87740	Performance on the SAT or ACT	Whole blood
cg24596691	DYSF	Coleman et al. 2019	European or US	Sniekers intelligence GWAS and HiQ high-intelligence GWAS study	6-18 years	87740	Performance on the SAT or ACT	Whole blood
cg24722112	AMIGO3	Coleman et al. 2019	European or US	Sniekers intelligence GWAS and HiQ high-intelligence GWAS study	6-18 years	87740	Performance on the SAT or ACT	Whole blood
cg24787470	F12	Coleman et al. 2019	European or US	Sniekers intelligence GWAS and HiQ high-intelligence GWAS study	6-18 years	87740	Performance on the SAT or ACT	Whole blood
cg24980367	MST1R	Coleman et al. 2019	European or US	Sniekers intelligence GWAS and HiQ high-intelligence GWAS study	6-18 years	87740	Performance on the SAT or ACT	Whole blood
cg25043559	SEH1L	Coleman et al. 2019	European or US	Sniekers intelligence GWAS and HiQ high-intelligence GWAS study	6-18 years	87740	Performance on the SAT or ACT	Whole blood
cg25090325	AMIGO3	Coleman et al. 2019	European or US	Sniekers intelligence GWAS and HiQ high-intelligence GWAS study	6-18 years	87740	Performance on the SAT or ACT	Whole blood
cg25223095	PLCL2	Coleman et al. 2019	European or US	Sniekers intelligence GWAS and HiQ high-intelligence GWAS study	6-18 years	87740	Performance on the SAT or ACT	Whole blood
cg25232725	ACR	Coleman et al. 2019	European or US	Sniekers intelligence GWAS and HiQ high-intelligence GWAS study	6-18 years	87740	Performance on the SAT or ACT	Whole blood
cg25618118	AMT	Coleman et al. 2019	European or US	Sniekers intelligence GWAS and HiQ high-intelligence GWAS study	6-18 years	87740	Performance on the SAT or ACT	Whole blood
cg25665152	GMPPB	Coleman et al. 2019	European or US	Sniekers intelligence GWAS and HiQ high-intelligence GWAS study	6-18 years	87740	Performance on the SAT or ACT	Whole blood
cg25755107	AMIGO3	Coleman et al. 2019	European or US	Sniekers intelligence GWAS and HiQ high-intelligence GWAS study	6-18 years	87740	Performance on the SAT or ACT	Whole blood
cg25826596	MYO19	Coleman et al. 2019	European or US	Sniekers intelligence GWAS and HiQ high-intelligence GWAS study	6-18 years	87740	Performance on the SAT or ACT	Whole blood
cg26034629	ACR	Coleman et al. 2019	European or US	Sniekers intelligence GWAS and HiQ high-intelligence GWAS study	6-18 years	87740	Performance on the SAT or ACT	Whole blood
cg26139133	THRB	Coleman et al. 2019	European or US	Sniekers intelligence GWAS and HiQ high-intelligence GWAS study	6-18 years	87740	Performance on the SAT or ACT	Whole blood
cg26256793	COL11A1	Coleman et al. 2019	European or US	Sniekers intelligence GWAS and HiQ high-intelligence GWAS study	6-18 years	87740	Performance on the SAT or ACT	Whole blood
cg26266876	RPL15	Coleman et al. 2019	European or US	Sniekers intelligence GWAS and HiQ high-intelligence GWAS study	6-18 years	87740	Performance on the SAT or ACT	Whole blood
cg26436330	COL11A1	Coleman et al. 2019	European or US	Sniekers intelligence GWAS and HiQ high-intelligence GWAS study	6-18 years	87740	Performance on the SAT or ACT	Whole blood
cg26787256	DYSF	Coleman et al. 2019	European or US	Sniekers intelligence GWAS and HiQ high-intelligence GWAS study	6-18 years	87740	Performance on the SAT or ACT	Whole blood
cg26951706	FAM154B	Coleman et al. 2019	European or US	Sniekers intelligence GWAS and HiQ high-intelligence GWAS study	6-18 years	87740	Performance on the SAT or ACT	Whole blood
cg27098807	DBN1	Coleman et al. 2019	European or US	Sniekers intelligence GWAS and HiQ high-intelligence GWAS study	6-18 years	87740	Performance on the SAT or ACT	Whole blood
cg27229407	COL11A1	Coleman et al. 2019	European or US	Sniekers intelligence GWAS and HiQ high-intelligence GWAS study	6-18 years	87740	Performance on the SAT or ACT	Whole blood
cg27233566	TRAIP	Coleman et al. 2019	European or US	Sniekers intelligence GWAS and HiQ high-intelligence GWAS study	6-18 years	87740	Performance on the SAT or ACT	Whole blood
cg27511255	PREX1	Coleman et al. 2019	European or US	Sniekers intelligence GWAS and HiQ high-intelligence GWAS study	6-18 years	87740	Performance on the SAT or ACT	Whole blood
cg02008818	EIF5A2	Hill et al. 2014	European or US	CAGES consortium cohort study	Middle-aged and older	3511	Crystallized cognitive ability, memory and processing speed	whole blood
cg02020077	BCAR3	Hill et al. 2014	European or US	CAGES consortium cohort study	Middle-aged and older	3511	Crystallized cognitive ability, memory and processing speed	whole blood
cg05460130	EIF5A2	Hill et al. 2014	European or US	CAGES consortium cohort study	Middle-aged and older	3511	Crystallized cognitive ability, memory and processing speed	whole blood
cg06221222	BCAR3	Hill et al. 2014	European or US	CAGES consortium cohort study	Middle-aged and older	3511	Crystallized cognitive ability, memory and processing speed	whole blood
cg06749174	EIF5A2	Hill et al. 2014	European or US	CAGES consortium cohort study	Middle-aged and older	3511	Crystallized cognitive ability, memory and processing speed	whole blood
cg07231911	BCAR3	Hill et al. 2014	European or US	CAGES consortium cohort study	Middle-aged and older	3511	Crystallized cognitive ability, memory and processing speed	whole blood
cg07728092	EIF5A2	Hill et al. 2014	European or US	CAGES consortium cohort study	Middle-aged and older	3511	Crystallized cognitive ability, memory and processing speed	whole blood
cg08237401	BCAR3	Hill et al. 2014	European or US	CAGES consortium cohort study	Middle-aged and older	3511	Crystallized cognitive ability, memory and processing speed	whole blood
cg08249608	BCAR3	Hill et al. 2014	European or US	CAGES consortium cohort study	Middle-aged and older	3511	Crystallized cognitive ability, memory and processing speed	whole blood
cg10541755	EIF5A2	Hill et al. 2014	European or US	CAGES consortium cohort study	Middle-aged and older	3511	Crystallized cognitive ability, memory and processing speed	whole blood
cg10717504	BCAR3	Hill et al. 2014	European or US	CAGES consortium cohort study	Middle-aged and older	3511	Crystallized cognitive ability, memory and processing speed	whole blood
cg10717907	EIF5A2	Hill et al. 2014	European or US	CAGES consortium cohort study	Middle-aged and older	3511	Crystallized cognitive ability, memory and processing speed	whole blood
cg11208235	BCAR3	Hill et al. 2014	European or US	CAGES consortium cohort study	Middle-aged and older	3511	Crystallized cognitive ability, memory and processing speed	whole blood
cg12598803	EIF5A2	Hill et al. 2014	European or US	CAGES consortium cohort study	Middle-aged and older	3511	Crystallized cognitive ability, memory and processing speed	whole blood
cg12897942	EIF5A2	Hill et al. 2014	European or US	CAGES consortium cohort study	Middle-aged and older	3511	Crystallized cognitive ability, memory and processing speed	whole blood
cg13844853	BCAR3	Hill et al. 2014	European or US	CAGES consortium cohort study	Middle-aged and older	3511	Crystallized cognitive ability, memory and processing speed	whole blood
cg14995036	BCAR3	Hill et al. 2014	European or US	CAGES consortium cohort study	Middle-aged and older	3511	Crystallized cognitive ability, memory and processing speed	whole blood
cg15925478	BCAR3	Hill et al. 2014	European or US	CAGES consortium cohort study	Middle-aged and older	3511	Crystallized cognitive ability, memory and processing speed	whole blood
cg16450309	EIF5A2	Hill et al. 2014	European or US	CAGES consortium cohort study	Middle-aged and older	3511	Crystallized cognitive ability, memory and processing speed	whole blood
cg16908901	BCAR3	Hill et al. 2014	European or US	CAGES consortium cohort study	Middle-aged and older	3511	Crystallized cognitive ability, memory and processing speed	whole blood
cg17274827	BCAR3	Hill et al. 2014	European or US	CAGES consortium cohort study	Middle-aged and older	3511	Crystallized cognitive ability, memory and processing speed	whole blood
cg17298516	BCAR3	Hill et al. 2014	European or US	CAGES consortium cohort study	Middle-aged and older	3511	Crystallized cognitive ability, memory and processing speed	whole blood
cg17807528	EIF5A2	Hill et al. 2014	European or US	CAGES consortium cohort study	Middle-aged and older	3511	Crystallized cognitive ability, memory and processing speed	whole blood
cg18060199	BCAR3	Hill et al. 2014	European or US	CAGES consortium cohort study	Middle-aged and older	3511	Crystallized cognitive ability, memory and processing speed	whole blood
cg21298593	BCAR3	Hill et al. 2014	European or US	CAGES consortium cohort study	Middle-aged and older	3511	Crystallized cognitive ability, memory and processing speed	whole blood
cg22514229	BCAR3	Hill et al. 2014	European or US	CAGES consortium cohort study	Middle-aged and older	3511	Crystallized cognitive ability, memory and processing speed	whole blood
cg24879726	BCAR3	Hill et al. 2014	European or US	CAGES consortium cohort study	Middle-aged and older	3511	Crystallized cognitive ability, memory and processing speed	whole blood
cg25352733	BCAR3	Hill et al. 2014	European or US	CAGES consortium cohort study	Middle-aged and older	3511	Crystallized cognitive ability, memory and processing speed	whole blood
cg26209058	EIF5A2	Hill et al. 2014	European or US	CAGES consortium cohort study	Middle-aged and older	3511	Crystallized cognitive ability, memory and processing speed	whole blood
cg26866625	OR4P4	Hill et al. 2014	European or US	CAGES consortium cohort study	Middle-aged and older	3511	Crystallized cognitive ability, memory and processing speed	whole blood
cg27555382	EIF5A2	Hill et al. 2014	European or US	CAGES consortium cohort study	Middle-aged and older	3511	Crystallized cognitive ability, memory and processing speed	whole blood
cg00000769	DDX55	Jansen et al. 2020	Not mentioned	ENIGMA data and the HC-GWAS data (Cohort)	Not mentioned	47316	Brain volume & IQ overlapping	Not mentioned
cg00011994	FLOT1	Jansen et al. 2020	Not mentioned	ENIGMA data and the HC-GWAS data (Cohort)	Not mentioned	47316	Brain volume & IQ overlapping	Not mentioned
cg00013441	CCDC62	Jansen et al. 2020	Not mentioned	ENIGMA data and the HC-GWAS data (Cohort)	Not mentioned	47316	Brain volume & IQ overlapping	Not mentioned
cg00033334	SETD8	Jansen et al. 2020	Not mentioned	ENIGMA data and the HC-GWAS data (Cohort)	Not mentioned	47316	Brain volume & IQ overlapping	Not mentioned
cg00036328	ARL6IP4	Jansen et al. 2020	Not mentioned	ENIGMA data and the HC-GWAS data (Cohort)	Not mentioned	47316	Brain volume & IQ overlapping	Not mentioned
cg00071869	ATP1B3	Jansen et al. 2020	Not mentioned	ENIGMA data and the HC-GWAS data (Cohort)	Not mentioned	47316	Brain volume & IQ overlapping	Not mentioned
cg00080118	CCHCR1	Jansen et al. 2020	Not mentioned	ENIGMA data and the HC-GWAS data (Cohort)	Not mentioned	47316	Brain volume & IQ overlapping	Not mentioned
cg00086670	AS3MT	Jansen et al. 2020	Not mentioned	ENIGMA data and the HC-GWAS data (Cohort)	Not mentioned	47316	Brain volume & IQ overlapping	Not mentioned
cg00122347	TMEM180	Jansen et al. 2020	Not mentioned	ENIGMA data and the HC-GWAS data (Cohort)	Not mentioned	47316	Brain volume & IQ overlapping	Not mentioned
cg00147976	PCBP2	Jansen et al. 2020	Not mentioned	ENIGMA data and the HC-GWAS data (Cohort)	Not mentioned	47316	Brain volume & IQ overlapping	Not mentioned
cg00160818	CCHCR1	Jansen et al. 2020	Not mentioned	ENIGMA data and the HC-GWAS data (Cohort)	Not mentioned	47316	Brain volume & IQ overlapping	Not mentioned
cg00217306	TFDP2	Jansen et al. 2020	Not mentioned	ENIGMA data and the HC-GWAS data (Cohort)	Not mentioned	47316	Brain volume & IQ overlapping	Not mentioned
cg00244776	VARS2	Jansen et al. 2020	Not mentioned	ENIGMA data and the HC-GWAS data (Cohort)	Not mentioned	47316	Brain volume & IQ overlapping	Not mentioned
cg00276797	SLK	Jansen et al. 2020	Not mentioned	ENIGMA data and the HC-GWAS data (Cohort)	Not mentioned	47316	Brain volume & IQ overlapping	Not mentioned
cg00357273	POU5F1	Jansen et al. 2020	Not mentioned	ENIGMA data and the HC-GWAS data (Cohort)	Not mentioned	47316	Brain volume & IQ overlapping	Not mentioned
cg00508982	SESN1	Jansen et al. 2020	Not mentioned	ENIGMA data and the HC-GWAS data (Cohort)	Not mentioned	47316	Brain volume & IQ overlapping	Not mentioned
cg00562905	FZD2	Jansen et al. 2020	Not mentioned	ENIGMA data and the HC-GWAS data (Cohort)	Not mentioned	47316	Brain volume & IQ overlapping	Not mentioned
cg00571870	SESN1	Jansen et al. 2020	Not mentioned	ENIGMA data and the HC-GWAS data (Cohort)	Not mentioned	47316	Brain volume & IQ overlapping	Not mentioned
cg00615550	CD164	Jansen et al. 2020	Not mentioned	ENIGMA data and the HC-GWAS data (Cohort)	Not mentioned	47316	Brain volume & IQ overlapping	Not mentioned
cg00686046	CCHCR1	Jansen et al. 2020	Not mentioned	ENIGMA data and the HC-GWAS data (Cohort)	Not mentioned	47316	Brain volume & IQ overlapping	Not mentioned
cg00788362	FLOT1	Jansen et al. 2020	Not mentioned	ENIGMA data and the HC-GWAS data (Cohort)	Not mentioned	47316	Brain volume & IQ overlapping	Not mentioned
cg00793774	TRIM8	Jansen et al. 2020	Not mentioned	ENIGMA data and the HC-GWAS data (Cohort)	Not mentioned	47316	Brain volume & IQ overlapping	Not mentioned
cg00795535	ABCB9	Jansen et al. 2020	Not mentioned	ENIGMA data and the HC-GWAS data (Cohort)	Not mentioned	47316	Brain volume & IQ overlapping	Not mentioned
cg00887700	EIF2B1	Jansen et al. 2020	Not mentioned	ENIGMA data and the HC-GWAS data (Cohort)	Not mentioned	47316	Brain volume & IQ overlapping	Not mentioned
cg00894869	GTF3C6	Jansen et al. 2020	Not mentioned	ENIGMA data and the HC-GWAS data (Cohort)	Not mentioned	47316	Brain volume & IQ overlapping	Not mentioned
cg00899641	SF3B1	Jansen et al. 2020	Not mentioned	ENIGMA data and the HC-GWAS data (Cohort)	Not mentioned	47316	Brain volume & IQ overlapping	Not mentioned
cg00933603	VARS2	Jansen et al. 2020	Not mentioned	ENIGMA data and the HC-GWAS data (Cohort)	Not mentioned	47316	Brain volume & IQ overlapping	Not mentioned
cg00934322	DDR1	Jansen et al. 2020	Not mentioned	ENIGMA data and the HC-GWAS data (Cohort)	Not mentioned	47316	Brain volume & IQ overlapping	Not mentioned
cg00957665	TRIM8	Jansen et al. 2020	Not mentioned	ENIGMA data and the HC-GWAS data (Cohort)	Not mentioned	47316	Brain volume & IQ overlapping	Not mentioned
cg00985729	IER3	Jansen et al. 2020	Not mentioned	ENIGMA data and the HC-GWAS data (Cohort)	Not mentioned	47316	Brain volume & IQ overlapping	Not mentioned
cg00996315	EFTUD2	Jansen et al. 2020	Not mentioned	ENIGMA data and the HC-GWAS data (Cohort)	Not mentioned	47316	Brain volume & IQ overlapping	Not mentioned
cg01061944	DCAKD	Jansen et al. 2020	Not mentioned	ENIGMA data and the HC-GWAS data (Cohort)	Not mentioned	47316	Brain volume & IQ overlapping	Not mentioned
cg01086672	CCHCR1	Jansen et al. 2020	Not mentioned	ENIGMA data and the HC-GWAS data (Cohort)	Not mentioned	47316	Brain volume & IQ overlapping	Not mentioned
cg01110312	EIF2B1	Jansen et al. 2020	Not mentioned	ENIGMA data and the HC-GWAS data (Cohort)	Not mentioned	47316	Brain volume & IQ overlapping	Not mentioned
cg01190171	CCHCR1	Jansen et al. 2020	Not mentioned	ENIGMA data and the HC-GWAS data (Cohort)	Not mentioned	47316	Brain volume & IQ overlapping	Not mentioned
cg01277763	KNTC1	Jansen et al. 2020	Not mentioned	ENIGMA data and the HC-GWAS data (Cohort)	Not mentioned	47316	Brain volume & IQ overlapping	Not mentioned
cg01287833	CCHCR1	Jansen et al. 2020	Not mentioned	ENIGMA data and the HC-GWAS data (Cohort)	Not mentioned	47316	Brain volume & IQ overlapping	Not mentioned
cg01304950	SESN1	Jansen et al. 2020	Not mentioned	ENIGMA data and the HC-GWAS data (Cohort)	Not mentioned	47316	Brain volume & IQ overlapping	Not mentioned
cg01305328	SLK	Jansen et al. 2020	Not mentioned	ENIGMA data and the HC-GWAS data (Cohort)	Not mentioned	47316	Brain volume & IQ overlapping	Not mentioned
cg01428378	CCDC62	Jansen et al. 2020	Not mentioned	ENIGMA data and the HC-GWAS data (Cohort)	Not mentioned	47316	Brain volume & IQ overlapping	Not mentioned
cg01440864	WNT3	Jansen et al. 2020	Not mentioned	ENIGMA data and the HC-GWAS data (Cohort)	Not mentioned	47316	Brain volume & IQ overlapping	Not mentioned
cg01485362	SOBP	Jansen et al. 2020	Not mentioned	ENIGMA data and the HC-GWAS data (Cohort)	Not mentioned	47316	Brain volume & IQ overlapping	Not mentioned
cg01517384	HLA-B	Jansen et al. 2020	Not mentioned	ENIGMA data and the HC-GWAS data (Cohort)	Not mentioned	47316	Brain volume & IQ overlapping	Not mentioned
cg01597891	INA	Jansen et al. 2020	Not mentioned	ENIGMA data and the HC-GWAS data (Cohort)	Not mentioned	47316	Brain volume & IQ overlapping	Not mentioned
cg01598675	DDR1	Jansen et al. 2020	Not mentioned	ENIGMA data and the HC-GWAS data (Cohort)	Not mentioned	47316	Brain volume & IQ overlapping	Not mentioned
cg01623984	GCN1L1	Jansen et al. 2020	Not mentioned	ENIGMA data and the HC-GWAS data (Cohort)	Not mentioned	47316	Brain volume & IQ overlapping	Not mentioned
cg01687301	DBF4B	Jansen et al. 2020	Not mentioned	ENIGMA data and the HC-GWAS data (Cohort)	Not mentioned	47316	Brain volume & IQ overlapping	Not mentioned
cg01745867	FLOT1	Jansen et al. 2020	Not mentioned	ENIGMA data and the HC-GWAS data (Cohort)	Not mentioned	47316	Brain volume & IQ overlapping	Not mentioned
cg01793865	CCHCR1	Jansen et al. 2020	Not mentioned	ENIGMA data and the HC-GWAS data (Cohort)	Not mentioned	47316	Brain volume & IQ overlapping	Not mentioned
cg01832672	VPS37B	Jansen et al. 2020	Not mentioned	ENIGMA data and the HC-GWAS data (Cohort)	Not mentioned	47316	Brain volume & IQ overlapping	Not mentioned
cg01932459	CD164	Jansen et al. 2020	Not mentioned	ENIGMA data and the HC-GWAS data (Cohort)	Not mentioned	47316	Brain volume & IQ overlapping	Not mentioned
cg01948190	CD164	Jansen et al. 2020	Not mentioned	ENIGMA data and the HC-GWAS data (Cohort)	Not mentioned	47316	Brain volume & IQ overlapping	Not mentioned
cg01964765	SETD8	Jansen et al. 2020	Not mentioned	ENIGMA data and the HC-GWAS data (Cohort)	Not mentioned	47316	Brain volume & IQ overlapping	Not mentioned
cg02010711	CCHCR1	Jansen et al. 2020	Not mentioned	ENIGMA data and the HC-GWAS data (Cohort)	Not mentioned	47316	Brain volume & IQ overlapping	Not mentioned
cg02077631	DCAKD	Jansen et al. 2020	Not mentioned	ENIGMA data and the HC-GWAS data (Cohort)	Not mentioned	47316	Brain volume & IQ overlapping	Not mentioned
cg02139671	DENR	Jansen et al. 2020	Not mentioned	ENIGMA data and the HC-GWAS data (Cohort)	Not mentioned	47316	Brain volume & IQ overlapping	Not mentioned
cg02157827	FLOT1	Jansen et al. 2020	Not mentioned	ENIGMA data and the HC-GWAS data (Cohort)	Not mentioned	47316	Brain volume & IQ overlapping	Not mentioned
cg02182754	FLOT1	Jansen et al. 2020	Not mentioned	ENIGMA data and the HC-GWAS data (Cohort)	Not mentioned	47316	Brain volume & IQ overlapping	Not mentioned
cg02186769	VARS2	Jansen et al. 2020	Not mentioned	ENIGMA data and the HC-GWAS data (Cohort)	Not mentioned	47316	Brain volume & IQ overlapping	Not mentioned
cg02217979	SETD8	Jansen et al. 2020	Not mentioned	ENIGMA data and the HC-GWAS data (Cohort)	Not mentioned	47316	Brain volume & IQ overlapping	Not mentioned
cg02261118	SNRNP35	Jansen et al. 2020	Not mentioned	ENIGMA data and the HC-GWAS data (Cohort)	Not mentioned	47316	Brain volume & IQ overlapping	Not mentioned
cg02347367	ARMC2	Jansen et al. 2020	Not mentioned	ENIGMA data and the HC-GWAS data (Cohort)	Not mentioned	47316	Brain volume & IQ overlapping	Not mentioned
cg02366002	SESN1	Jansen et al. 2020	Not mentioned	ENIGMA data and the HC-GWAS data (Cohort)	Not mentioned	47316	Brain volume & IQ overlapping	Not mentioned
cg02451928	CCHCR1	Jansen et al. 2020	Not mentioned	ENIGMA data and the HC-GWAS data (Cohort)	Not mentioned	47316	Brain volume & IQ overlapping	Not mentioned
cg02505689	DBF4B	Jansen et al. 2020	Not mentioned	ENIGMA data and the HC-GWAS data (Cohort)	Not mentioned	47316	Brain volume & IQ overlapping	Not mentioned
cg02594127	TCF19	Jansen et al. 2020	Not mentioned	ENIGMA data and the HC-GWAS data (Cohort)	Not mentioned	47316	Brain volume & IQ overlapping	Not mentioned
cg02601318	VARS2	Jansen et al. 2020	Not mentioned	ENIGMA data and the HC-GWAS data (Cohort)	Not mentioned	47316	Brain volume & IQ overlapping	Not mentioned
cg02652369	CCHCR1	Jansen et al. 2020	Not mentioned	ENIGMA data and the HC-GWAS data (Cohort)	Not mentioned	47316	Brain volume & IQ overlapping	Not mentioned
cg02662441	SUFU	Jansen et al. 2020	Not mentioned	ENIGMA data and the HC-GWAS data (Cohort)	Not mentioned	47316	Brain volume & IQ overlapping	Not mentioned
cg02684104	FLOT1	Jansen et al. 2020	Not mentioned	ENIGMA data and the HC-GWAS data (Cohort)	Not mentioned	47316	Brain volume & IQ overlapping	Not mentioned
cg02695062	DDR1	Jansen et al. 2020	Not mentioned	ENIGMA data and the HC-GWAS data (Cohort)	Not mentioned	47316	Brain volume & IQ overlapping	Not mentioned
cg02696067	DDR1	Jansen et al. 2020	Not mentioned	ENIGMA data and the HC-GWAS data (Cohort)	Not mentioned	47316	Brain volume & IQ overlapping	Not mentioned
cg02708722	EIF2B1	Jansen et al. 2020	Not mentioned	ENIGMA data and the HC-GWAS data (Cohort)	Not mentioned	47316	Brain volume & IQ overlapping	Not mentioned
cg02718200	HLA-B	Jansen et al. 2020	Not mentioned	ENIGMA data and the HC-GWAS data (Cohort)	Not mentioned	47316	Brain volume & IQ overlapping	Not mentioned
cg02780120	SF3B1	Jansen et al. 2020	Not mentioned	ENIGMA data and the HC-GWAS data (Cohort)	Not mentioned	47316	Brain volume & IQ overlapping	Not mentioned
cg02827714	HLA-C	Jansen et al. 2020	Not mentioned	ENIGMA data and the HC-GWAS data (Cohort)	Not mentioned	47316	Brain volume & IQ overlapping	Not mentioned
cg02853115	CCHCR1	Jansen et al. 2020	Not mentioned	ENIGMA data and the HC-GWAS data (Cohort)	Not mentioned	47316	Brain volume & IQ overlapping	Not mentioned
cg02886591	TBKBP1	Jansen et al. 2020	Not mentioned	ENIGMA data and the HC-GWAS data (Cohort)	Not mentioned	47316	Brain volume & IQ overlapping	Not mentioned
cg02915939	IER3	Jansen et al. 2020	Not mentioned	ENIGMA data and the HC-GWAS data (Cohort)	Not mentioned	47316	Brain volume & IQ overlapping	Not mentioned
cg02921697	AS3MT	Jansen et al. 2020	Not mentioned	ENIGMA data and the HC-GWAS data (Cohort)	Not mentioned	47316	Brain volume & IQ overlapping	Not mentioned
cg02928110	REV3L	Jansen et al. 2020	Not mentioned	ENIGMA data and the HC-GWAS data (Cohort)	Not mentioned	47316	Brain volume & IQ overlapping	Not mentioned
cg02969798	ARL6IP4	Jansen et al. 2020	Not mentioned	ENIGMA data and the HC-GWAS data (Cohort)	Not mentioned	47316	Brain volume & IQ overlapping	Not mentioned
cg03124636	IER3	Jansen et al. 2020	Not mentioned	ENIGMA data and the HC-GWAS data (Cohort)	Not mentioned	47316	Brain volume & IQ overlapping	Not mentioned
cg03130962	CCHCR1	Jansen et al. 2020	Not mentioned	ENIGMA data and the HC-GWAS data (Cohort)	Not mentioned	47316	Brain volume & IQ overlapping	Not mentioned
cg03147452	SETD8	Jansen et al. 2020	Not mentioned	ENIGMA data and the HC-GWAS data (Cohort)	Not mentioned	47316	Brain volume & IQ overlapping	Not mentioned
cg03151651	FLOT1	Jansen et al. 2020	Not mentioned	ENIGMA data and the HC-GWAS data (Cohort)	Not mentioned	47316	Brain volume & IQ overlapping	Not mentioned
cg03156109	EIF2B1	Jansen et al. 2020	Not mentioned	ENIGMA data and the HC-GWAS data (Cohort)	Not mentioned	47316	Brain volume & IQ overlapping	Not mentioned
cg03212620	ABCB9	Jansen et al. 2020	Not mentioned	ENIGMA data and the HC-GWAS data (Cohort)	Not mentioned	47316	Brain volume & IQ overlapping	Not mentioned
cg03261428	VPS37B	Jansen et al. 2020	Not mentioned	ENIGMA data and the HC-GWAS data (Cohort)	Not mentioned	47316	Brain volume & IQ overlapping	Not mentioned
cg03270204	DDR1	Jansen et al. 2020	Not mentioned	ENIGMA data and the HC-GWAS data (Cohort)	Not mentioned	47316	Brain volume & IQ overlapping	Not mentioned
cg03297007	ABCB9	Jansen et al. 2020	Not mentioned	ENIGMA data and the HC-GWAS data (Cohort)	Not mentioned	47316	Brain volume & IQ overlapping	Not mentioned
cg03350900	SOBP	Jansen et al. 2020	Not mentioned	ENIGMA data and the HC-GWAS data (Cohort)	Not mentioned	47316	Brain volume & IQ overlapping	Not mentioned
cg03357762	GCN1L1	Jansen et al. 2020	Not mentioned	ENIGMA data and the HC-GWAS data (Cohort)	Not mentioned	47316	Brain volume & IQ overlapping	Not mentioned
cg03369906	SUFU	Jansen et al. 2020	Not mentioned	ENIGMA data and the HC-GWAS data (Cohort)	Not mentioned	47316	Brain volume & IQ overlapping	Not mentioned
cg03380512	SOBP	Jansen et al. 2020	Not mentioned	ENIGMA data and the HC-GWAS data (Cohort)	Not mentioned	47316	Brain volume & IQ overlapping	Not mentioned
cg03396557	TBX21	Jansen et al. 2020	Not mentioned	ENIGMA data and the HC-GWAS data (Cohort)	Not mentioned	47316	Brain volume & IQ overlapping	Not mentioned
cg03445574	SF3B1	Jansen et al. 2020	Not mentioned	ENIGMA data and the HC-GWAS data (Cohort)	Not mentioned	47316	Brain volume & IQ overlapping	Not mentioned
cg03446079	FZD2	Jansen et al. 2020	Not mentioned	ENIGMA data and the HC-GWAS data (Cohort)	Not mentioned	47316	Brain volume & IQ overlapping	Not mentioned
cg03500977	HLA-B	Jansen et al. 2020	Not mentioned	ENIGMA data and the HC-GWAS data (Cohort)	Not mentioned	47316	Brain volume & IQ overlapping	Not mentioned
cg03507199	SOBP	Jansen et al. 2020	Not mentioned	ENIGMA data and the HC-GWAS data (Cohort)	Not mentioned	47316	Brain volume & IQ overlapping	Not mentioned
cg03511638	FBXL15	Jansen et al. 2020	Not mentioned	ENIGMA data and the HC-GWAS data (Cohort)	Not mentioned	47316	Brain volume & IQ overlapping	Not mentioned
cg03584363	DCAKD	Jansen et al. 2020	Not mentioned	ENIGMA data and the HC-GWAS data (Cohort)	Not mentioned	47316	Brain volume & IQ overlapping	Not mentioned
cg03627022	CD164	Jansen et al. 2020	Not mentioned	ENIGMA data and the HC-GWAS data (Cohort)	Not mentioned	47316	Brain volume & IQ overlapping	Not mentioned
cg03671812	SESN1	Jansen et al. 2020	Not mentioned	ENIGMA data and the HC-GWAS data (Cohort)	Not mentioned	47316	Brain volume & IQ overlapping	Not mentioned
cg03716233	DCAKD	Jansen et al. 2020	Not mentioned	ENIGMA data and the HC-GWAS data (Cohort)	Not mentioned	47316	Brain volume & IQ overlapping	Not mentioned
cg03822159	SETD8	Jansen et al. 2020	Not mentioned	ENIGMA data and the HC-GWAS data (Cohort)	Not mentioned	47316	Brain volume & IQ overlapping	Not mentioned
cg03936193	SLK	Jansen et al. 2020	Not mentioned	ENIGMA data and the HC-GWAS data (Cohort)	Not mentioned	47316	Brain volume & IQ overlapping	Not mentioned
cg04072928	CCHCR1	Jansen et al. 2020	Not mentioned	ENIGMA data and the HC-GWAS data (Cohort)	Not mentioned	47316	Brain volume & IQ overlapping	Not mentioned
cg04140496	GTF3C6	Jansen et al. 2020	Not mentioned	ENIGMA data and the HC-GWAS data (Cohort)	Not mentioned	47316	Brain volume & IQ overlapping	Not mentioned
cg04165840	USMG5	Jansen et al. 2020	Not mentioned	ENIGMA data and the HC-GWAS data (Cohort)	Not mentioned	47316	Brain volume & IQ overlapping	Not mentioned
cg04212568	SETD8	Jansen et al. 2020	Not mentioned	ENIGMA data and the HC-GWAS data (Cohort)	Not mentioned	47316	Brain volume & IQ overlapping	Not mentioned
cg04303274	RPF2	Jansen et al. 2020	Not mentioned	ENIGMA data and the HC-GWAS data (Cohort)	Not mentioned	47316	Brain volume & IQ overlapping	Not mentioned
cg04353171	FLOT1	Jansen et al. 2020	Not mentioned	ENIGMA data and the HC-GWAS data (Cohort)	Not mentioned	47316	Brain volume & IQ overlapping	Not mentioned
cg04408200	ACTR1A	Jansen et al. 2020	Not mentioned	ENIGMA data and the HC-GWAS data (Cohort)	Not mentioned	47316	Brain volume & IQ overlapping	Not mentioned
cg04427735	CD164	Jansen et al. 2020	Not mentioned	ENIGMA data and the HC-GWAS data (Cohort)	Not mentioned	47316	Brain volume & IQ overlapping	Not mentioned
cg04519895	DBF4B	Jansen et al. 2020	Not mentioned	ENIGMA data and the HC-GWAS data (Cohort)	Not mentioned	47316	Brain volume & IQ overlapping	Not mentioned
cg04617428	TMEM180	Jansen et al. 2020	Not mentioned	ENIGMA data and the HC-GWAS data (Cohort)	Not mentioned	47316	Brain volume & IQ overlapping	Not mentioned
cg04642300	ARMC2	Jansen et al. 2020	Not mentioned	ENIGMA data and the HC-GWAS data (Cohort)	Not mentioned	47316	Brain volume & IQ overlapping	Not mentioned
cg04645189	EFTUD2	Jansen et al. 2020	Not mentioned	ENIGMA data and the HC-GWAS data (Cohort)	Not mentioned	47316	Brain volume & IQ overlapping	Not mentioned
cg04691869	POU5F1	Jansen et al. 2020	Not mentioned	ENIGMA data and the HC-GWAS data (Cohort)	Not mentioned	47316	Brain volume & IQ overlapping	Not mentioned
cg04738270	ACTR1A	Jansen et al. 2020	Not mentioned	ENIGMA data and the HC-GWAS data (Cohort)	Not mentioned	47316	Brain volume & IQ overlapping	Not mentioned
cg04774043	SFXN2	Jansen et al. 2020	Not mentioned	ENIGMA data and the HC-GWAS data (Cohort)	Not mentioned	47316	Brain volume & IQ overlapping	Not mentioned
cg04781075	RILPL2	Jansen et al. 2020	Not mentioned	ENIGMA data and the HC-GWAS data (Cohort)	Not mentioned	47316	Brain volume & IQ overlapping	Not mentioned
cg04824716	CCHCR1	Jansen et al. 2020	Not mentioned	ENIGMA data and the HC-GWAS data (Cohort)	Not mentioned	47316	Brain volume & IQ overlapping	Not mentioned
cg04896381	TBKBP1	Jansen et al. 2020	Not mentioned	ENIGMA data and the HC-GWAS data (Cohort)	Not mentioned	47316	Brain volume & IQ overlapping	Not mentioned
cg04956913	IER3	Jansen et al. 2020	Not mentioned	ENIGMA data and the HC-GWAS data (Cohort)	Not mentioned	47316	Brain volume & IQ overlapping	Not mentioned
cg05000824	SOBP	Jansen et al. 2020	Not mentioned	ENIGMA data and the HC-GWAS data (Cohort)	Not mentioned	47316	Brain volume & IQ overlapping	Not mentioned
cg05008570	TCF19	Jansen et al. 2020	Not mentioned	ENIGMA data and the HC-GWAS data (Cohort)	Not mentioned	47316	Brain volume & IQ overlapping	Not mentioned
cg05050482	FLOT1	Jansen et al. 2020	Not mentioned	ENIGMA data and the HC-GWAS data (Cohort)	Not mentioned	47316	Brain volume & IQ overlapping	Not mentioned
cg05080926	TCF19	Jansen et al. 2020	Not mentioned	ENIGMA data and the HC-GWAS data (Cohort)	Not mentioned	47316	Brain volume & IQ overlapping	Not mentioned
cg05096777	SUFU	Jansen et al. 2020	Not mentioned	ENIGMA data and the HC-GWAS data (Cohort)	Not mentioned	47316	Brain volume & IQ overlapping	Not mentioned
cg05099288	CD164	Jansen et al. 2020	Not mentioned	ENIGMA data and the HC-GWAS data (Cohort)	Not mentioned	47316	Brain volume & IQ overlapping	Not mentioned
cg05103231	VARS2	Jansen et al. 2020	Not mentioned	ENIGMA data and the HC-GWAS data (Cohort)	Not mentioned	47316	Brain volume & IQ overlapping	Not mentioned
cg05129568	FLOT1	Jansen et al. 2020	Not mentioned	ENIGMA data and the HC-GWAS data (Cohort)	Not mentioned	47316	Brain volume & IQ overlapping	Not mentioned
cg05139028	HLA-B	Jansen et al. 2020	Not mentioned	ENIGMA data and the HC-GWAS data (Cohort)	Not mentioned	47316	Brain volume & IQ overlapping	Not mentioned
cg05141578	SUFU	Jansen et al. 2020	Not mentioned	ENIGMA data and the HC-GWAS data (Cohort)	Not mentioned	47316	Brain volume & IQ overlapping	Not mentioned
cg05191824	SETD8	Jansen et al. 2020	Not mentioned	ENIGMA data and the HC-GWAS data (Cohort)	Not mentioned	47316	Brain volume & IQ overlapping	Not mentioned
cg05214130	SNRNP35	Jansen et al. 2020	Not mentioned	ENIGMA data and the HC-GWAS data (Cohort)	Not mentioned	47316	Brain volume & IQ overlapping	Not mentioned
cg05267955	VARS2	Jansen et al. 2020	Not mentioned	ENIGMA data and the HC-GWAS data (Cohort)	Not mentioned	47316	Brain volume & IQ overlapping	Not mentioned
cg05298252	CCDC62	Jansen et al. 2020	Not mentioned	ENIGMA data and the HC-GWAS data (Cohort)	Not mentioned	47316	Brain volume & IQ overlapping	Not mentioned
cg05302784	RPRML	Jansen et al. 2020	Not mentioned	ENIGMA data and the HC-GWAS data (Cohort)	Not mentioned	47316	Brain volume & IQ overlapping	Not mentioned
cg05315195	ARMC2	Jansen et al. 2020	Not mentioned	ENIGMA data and the HC-GWAS data (Cohort)	Not mentioned	47316	Brain volume & IQ overlapping	Not mentioned
cg05338672	HLA-C	Jansen et al. 2020	Not mentioned	ENIGMA data and the HC-GWAS data (Cohort)	Not mentioned	47316	Brain volume & IQ overlapping	Not mentioned
cg05413465	SFXN2	Jansen et al. 2020	Not mentioned	ENIGMA data and the HC-GWAS data (Cohort)	Not mentioned	47316	Brain volume & IQ overlapping	Not mentioned
cg05487803	REV3L	Jansen et al. 2020	Not mentioned	ENIGMA data and the HC-GWAS data (Cohort)	Not mentioned	47316	Brain volume & IQ overlapping	Not mentioned
cg05522349	CCHCR1	Jansen et al. 2020	Not mentioned	ENIGMA data and the HC-GWAS data (Cohort)	Not mentioned	47316	Brain volume & IQ overlapping	Not mentioned
cg05632020	VARS2	Jansen et al. 2020	Not mentioned	ENIGMA data and the HC-GWAS data (Cohort)	Not mentioned	47316	Brain volume & IQ overlapping	Not mentioned
cg05673638	FLOT1	Jansen et al. 2020	Not mentioned	ENIGMA data and the HC-GWAS data (Cohort)	Not mentioned	47316	Brain volume & IQ overlapping	Not mentioned
cg05674811	DENR	Jansen et al. 2020	Not mentioned	ENIGMA data and the HC-GWAS data (Cohort)	Not mentioned	47316	Brain volume & IQ overlapping	Not mentioned
cg05677062	SETD8	Jansen et al. 2020	Not mentioned	ENIGMA data and the HC-GWAS data (Cohort)	Not mentioned	47316	Brain volume & IQ overlapping	Not mentioned
cg05715263	SMPD2	Jansen et al. 2020	Not mentioned	ENIGMA data and the HC-GWAS data (Cohort)	Not mentioned	47316	Brain volume & IQ overlapping	Not mentioned
cg05726239	SOBP	Jansen et al. 2020	Not mentioned	ENIGMA data and the HC-GWAS data (Cohort)	Not mentioned	47316	Brain volume & IQ overlapping	Not mentioned
cg05746014	SOBP	Jansen et al. 2020	Not mentioned	ENIGMA data and the HC-GWAS data (Cohort)	Not mentioned	47316	Brain volume & IQ overlapping	Not mentioned
cg05771701	CCDC62	Jansen et al. 2020	Not mentioned	ENIGMA data and the HC-GWAS data (Cohort)	Not mentioned	47316	Brain volume & IQ overlapping	Not mentioned
cg05805172	TRIM8	Jansen et al. 2020	Not mentioned	ENIGMA data and the HC-GWAS data (Cohort)	Not mentioned	47316	Brain volume & IQ overlapping	Not mentioned
cg05843430	SF3B1	Jansen et al. 2020	Not mentioned	ENIGMA data and the HC-GWAS data (Cohort)	Not mentioned	47316	Brain volume & IQ overlapping	Not mentioned
cg05902624	FLOT1	Jansen et al. 2020	Not mentioned	ENIGMA data and the HC-GWAS data (Cohort)	Not mentioned	47316	Brain volume & IQ overlapping	Not mentioned
cg05932159	HLA-B	Jansen et al. 2020	Not mentioned	ENIGMA data and the HC-GWAS data (Cohort)	Not mentioned	47316	Brain volume & IQ overlapping	Not mentioned
cg05937873	FLOT1	Jansen et al. 2020	Not mentioned	ENIGMA data and the HC-GWAS data (Cohort)	Not mentioned	47316	Brain volume & IQ overlapping	Not mentioned
cg05943731	ABCB9	Jansen et al. 2020	Not mentioned	ENIGMA data and the HC-GWAS data (Cohort)	Not mentioned	47316	Brain volume & IQ overlapping	Not mentioned
cg05955013	RPRML	Jansen et al. 2020	Not mentioned	ENIGMA data and the HC-GWAS data (Cohort)	Not mentioned	47316	Brain volume & IQ overlapping	Not mentioned
cg05961707	NT5C2	Jansen et al. 2020	Not mentioned	ENIGMA data and the HC-GWAS data (Cohort)	Not mentioned	47316	Brain volume & IQ overlapping	Not mentioned
cg06012011	DDR1	Jansen et al. 2020	Not mentioned	ENIGMA data and the HC-GWAS data (Cohort)	Not mentioned	47316	Brain volume & IQ overlapping	Not mentioned
cg06073402	DBF4B	Jansen et al. 2020	Not mentioned	ENIGMA data and the HC-GWAS data (Cohort)	Not mentioned	47316	Brain volume & IQ overlapping	Not mentioned
cg06124975	SOBP	Jansen et al. 2020	Not mentioned	ENIGMA data and the HC-GWAS data (Cohort)	Not mentioned	47316	Brain volume & IQ overlapping	Not mentioned
cg06158533	TMEM180	Jansen et al. 2020	Not mentioned	ENIGMA data and the HC-GWAS data (Cohort)	Not mentioned	47316	Brain volume & IQ overlapping	Not mentioned
cg06206827	FLOT1	Jansen et al. 2020	Not mentioned	ENIGMA data and the HC-GWAS data (Cohort)	Not mentioned	47316	Brain volume & IQ overlapping	Not mentioned
cg06273041	FLOT1	Jansen et al. 2020	Not mentioned	ENIGMA data and the HC-GWAS data (Cohort)	Not mentioned	47316	Brain volume & IQ overlapping	Not mentioned
cg06351970	GTF3C6	Jansen et al. 2020	Not mentioned	ENIGMA data and the HC-GWAS data (Cohort)	Not mentioned	47316	Brain volume & IQ overlapping	Not mentioned
cg06498809	RPF2	Jansen et al. 2020	Not mentioned	ENIGMA data and the HC-GWAS data (Cohort)	Not mentioned	47316	Brain volume & IQ overlapping	Not mentioned
cg06500355	REV3L	Jansen et al. 2020	Not mentioned	ENIGMA data and the HC-GWAS data (Cohort)	Not mentioned	47316	Brain volume & IQ overlapping	Not mentioned
cg06604690	CCDC62	Jansen et al. 2020	Not mentioned	ENIGMA data and the HC-GWAS data (Cohort)	Not mentioned	47316	Brain volume & IQ overlapping	Not mentioned
cg06606198	DDX55	Jansen et al. 2020	Not mentioned	ENIGMA data and the HC-GWAS data (Cohort)	Not mentioned	47316	Brain volume & IQ overlapping	Not mentioned
cg06652085	TCF19	Jansen et al. 2020	Not mentioned	ENIGMA data and the HC-GWAS data (Cohort)	Not mentioned	47316	Brain volume & IQ overlapping	Not mentioned
cg06750227	SF3B1	Jansen et al. 2020	Not mentioned	ENIGMA data and the HC-GWAS data (Cohort)	Not mentioned	47316	Brain volume & IQ overlapping	Not mentioned
cg06759215	DBF4B	Jansen et al. 2020	Not mentioned	ENIGMA data and the HC-GWAS data (Cohort)	Not mentioned	47316	Brain volume & IQ overlapping	Not mentioned
cg06760571	SF3B1	Jansen et al. 2020	Not mentioned	ENIGMA data and the HC-GWAS data (Cohort)	Not mentioned	47316	Brain volume & IQ overlapping	Not mentioned
cg06828418	FLOT1	Jansen et al. 2020	Not mentioned	ENIGMA data and the HC-GWAS data (Cohort)	Not mentioned	47316	Brain volume & IQ overlapping	Not mentioned
cg06835581	ABCB9	Jansen et al. 2020	Not mentioned	ENIGMA data and the HC-GWAS data (Cohort)	Not mentioned	47316	Brain volume & IQ overlapping	Not mentioned
cg06839213	CDK2AP1	Jansen et al. 2020	Not mentioned	ENIGMA data and the HC-GWAS data (Cohort)	Not mentioned	47316	Brain volume & IQ overlapping	Not mentioned
cg06854353	CD164	Jansen et al. 2020	Not mentioned	ENIGMA data and the HC-GWAS data (Cohort)	Not mentioned	47316	Brain volume & IQ overlapping	Not mentioned
cg06879746	VARS2	Jansen et al. 2020	Not mentioned	ENIGMA data and the HC-GWAS data (Cohort)	Not mentioned	47316	Brain volume & IQ overlapping	Not mentioned
cg06899836	CD164	Jansen et al. 2020	Not mentioned	ENIGMA data and the HC-GWAS data (Cohort)	Not mentioned	47316	Brain volume & IQ overlapping	Not mentioned
cg06927323	TBX21	Jansen et al. 2020	Not mentioned	ENIGMA data and the HC-GWAS data (Cohort)	Not mentioned	47316	Brain volume & IQ overlapping	Not mentioned
cg06959103	TBX21	Jansen et al. 2020	Not mentioned	ENIGMA data and the HC-GWAS data (Cohort)	Not mentioned	47316	Brain volume & IQ overlapping	Not mentioned
cg06994572	B3GNT4	Jansen et al. 2020	Not mentioned	ENIGMA data and the HC-GWAS data (Cohort)	Not mentioned	47316	Brain volume & IQ overlapping	Not mentioned
cg07003673	ABCB9	Jansen et al. 2020	Not mentioned	ENIGMA data and the HC-GWAS data (Cohort)	Not mentioned	47316	Brain volume & IQ overlapping	Not mentioned
cg07006042	ATP1B3	Jansen et al. 2020	Not mentioned	ENIGMA data and the HC-GWAS data (Cohort)	Not mentioned	47316	Brain volume & IQ overlapping	Not mentioned
cg07067085	RPLP0	Jansen et al. 2020	Not mentioned	ENIGMA data and the HC-GWAS data (Cohort)	Not mentioned	47316	Brain volume & IQ overlapping	Not mentioned
cg07094194	TCF19	Jansen et al. 2020	Not mentioned	ENIGMA data and the HC-GWAS data (Cohort)	Not mentioned	47316	Brain volume & IQ overlapping	Not mentioned
cg07119830	TRIM8	Jansen et al. 2020	Not mentioned	ENIGMA data and the HC-GWAS data (Cohort)	Not mentioned	47316	Brain volume & IQ overlapping	Not mentioned
cg07119973	DCAKD	Jansen et al. 2020	Not mentioned	ENIGMA data and the HC-GWAS data (Cohort)	Not mentioned	47316	Brain volume & IQ overlapping	Not mentioned
cg07142555	RPRML	Jansen et al. 2020	Not mentioned	ENIGMA data and the HC-GWAS data (Cohort)	Not mentioned	47316	Brain volume & IQ overlapping	Not mentioned
cg07173149	GCN1L1	Jansen et al. 2020	Not mentioned	ENIGMA data and the HC-GWAS data (Cohort)	Not mentioned	47316	Brain volume & IQ overlapping	Not mentioned
cg07187855	DDR1	Jansen et al. 2020	Not mentioned	ENIGMA data and the HC-GWAS data (Cohort)	Not mentioned	47316	Brain volume & IQ overlapping	Not mentioned
cg07278158	CCHCR1	Jansen et al. 2020	Not mentioned	ENIGMA data and the HC-GWAS data (Cohort)	Not mentioned	47316	Brain volume & IQ overlapping	Not mentioned
cg07400063	CCHCR1	Jansen et al. 2020	Not mentioned	ENIGMA data and the HC-GWAS data (Cohort)	Not mentioned	47316	Brain volume & IQ overlapping	Not mentioned
cg07424335	KNTC1	Jansen et al. 2020	Not mentioned	ENIGMA data and the HC-GWAS data (Cohort)	Not mentioned	47316	Brain volume & IQ overlapping	Not mentioned
cg07466585	ACTR1A	Jansen et al. 2020	Not mentioned	ENIGMA data and the HC-GWAS data (Cohort)	Not mentioned	47316	Brain volume & IQ overlapping	Not mentioned
cg07481784	DCAKD	Jansen et al. 2020	Not mentioned	ENIGMA data and the HC-GWAS data (Cohort)	Not mentioned	47316	Brain volume & IQ overlapping	Not mentioned
cg07568437	SNRNP35	Jansen et al. 2020	Not mentioned	ENIGMA data and the HC-GWAS data (Cohort)	Not mentioned	47316	Brain volume & IQ overlapping	Not mentioned
cg07596482	FZD2	Jansen et al. 2020	Not mentioned	ENIGMA data and the HC-GWAS data (Cohort)	Not mentioned	47316	Brain volume & IQ overlapping	Not mentioned
cg07613268	CCHCR1	Jansen et al. 2020	Not mentioned	ENIGMA data and the HC-GWAS data (Cohort)	Not mentioned	47316	Brain volume & IQ overlapping	Not mentioned
cg07636870	SUFU	Jansen et al. 2020	Not mentioned	ENIGMA data and the HC-GWAS data (Cohort)	Not mentioned	47316	Brain volume & IQ overlapping	Not mentioned
cg07644039	ARL6IP4	Jansen et al. 2020	Not mentioned	ENIGMA data and the HC-GWAS data (Cohort)	Not mentioned	47316	Brain volume & IQ overlapping	Not mentioned
cg07781848	SETD8	Jansen et al. 2020	Not mentioned	ENIGMA data and the HC-GWAS data (Cohort)	Not mentioned	47316	Brain volume & IQ overlapping	Not mentioned
cg07886696	SMPD2	Jansen et al. 2020	Not mentioned	ENIGMA data and the HC-GWAS data (Cohort)	Not mentioned	47316	Brain volume & IQ overlapping	Not mentioned
cg07895227	CD164	Jansen et al. 2020	Not mentioned	ENIGMA data and the HC-GWAS data (Cohort)	Not mentioned	47316	Brain volume & IQ overlapping	Not mentioned
cg07912416	DDR1	Jansen et al. 2020	Not mentioned	ENIGMA data and the HC-GWAS data (Cohort)	Not mentioned	47316	Brain volume & IQ overlapping	Not mentioned
cg07939626	DDR1	Jansen et al. 2020	Not mentioned	ENIGMA data and the HC-GWAS data (Cohort)	Not mentioned	47316	Brain volume & IQ overlapping	Not mentioned
cg07979747	DDR1	Jansen et al. 2020	Not mentioned	ENIGMA data and the HC-GWAS data (Cohort)	Not mentioned	47316	Brain volume & IQ overlapping	Not mentioned
cg08216291	SFXN2	Jansen et al. 2020	Not mentioned	ENIGMA data and the HC-GWAS data (Cohort)	Not mentioned	47316	Brain volume & IQ overlapping	Not mentioned
cg08222271	CD164	Jansen et al. 2020	Not mentioned	ENIGMA data and the HC-GWAS data (Cohort)	Not mentioned	47316	Brain volume & IQ overlapping	Not mentioned
cg08309069	HLA-C	Jansen et al. 2020	Not mentioned	ENIGMA data and the HC-GWAS data (Cohort)	Not mentioned	47316	Brain volume & IQ overlapping	Not mentioned
cg08413427	DBF4B	Jansen et al. 2020	Not mentioned	ENIGMA data and the HC-GWAS data (Cohort)	Not mentioned	47316	Brain volume & IQ overlapping	Not mentioned
cg08464009	PITPNM2	Jansen et al. 2020	Not mentioned	ENIGMA data and the HC-GWAS data (Cohort)	Not mentioned	47316	Brain volume & IQ overlapping	Not mentioned
cg08513253	SOBP	Jansen et al. 2020	Not mentioned	ENIGMA data and the HC-GWAS data (Cohort)	Not mentioned	47316	Brain volume & IQ overlapping	Not mentioned
cg08602515	SLK	Jansen et al. 2020	Not mentioned	ENIGMA data and the HC-GWAS data (Cohort)	Not mentioned	47316	Brain volume & IQ overlapping	Not mentioned
cg08607032	ARMC2	Jansen et al. 2020	Not mentioned	ENIGMA data and the HC-GWAS data (Cohort)	Not mentioned	47316	Brain volume & IQ overlapping	Not mentioned
cg08617970	VARS2	Jansen et al. 2020	Not mentioned	ENIGMA data and the HC-GWAS data (Cohort)	Not mentioned	47316	Brain volume & IQ overlapping	Not mentioned
cg08631328	ABCB9	Jansen et al. 2020	Not mentioned	ENIGMA data and the HC-GWAS data (Cohort)	Not mentioned	47316	Brain volume & IQ overlapping	Not mentioned
cg08670136	TBX21	Jansen et al. 2020	Not mentioned	ENIGMA data and the HC-GWAS data (Cohort)	Not mentioned	47316	Brain volume & IQ overlapping	Not mentioned
cg08673763	DDR1	Jansen et al. 2020	Not mentioned	ENIGMA data and the HC-GWAS data (Cohort)	Not mentioned	47316	Brain volume & IQ overlapping	Not mentioned
cg08684361	DDR1	Jansen et al. 2020	Not mentioned	ENIGMA data and the HC-GWAS data (Cohort)	Not mentioned	47316	Brain volume & IQ overlapping	Not mentioned
cg08687386	IER3	Jansen et al. 2020	Not mentioned	ENIGMA data and the HC-GWAS data (Cohort)	Not mentioned	47316	Brain volume & IQ overlapping	Not mentioned
cg08775774	CCDC62	Jansen et al. 2020	Not mentioned	ENIGMA data and the HC-GWAS data (Cohort)	Not mentioned	47316	Brain volume & IQ overlapping	Not mentioned
cg08794940	IER3	Jansen et al. 2020	Not mentioned	ENIGMA data and the HC-GWAS data (Cohort)	Not mentioned	47316	Brain volume & IQ overlapping	Not mentioned
cg08799865	NT5C2	Jansen et al. 2020	Not mentioned	ENIGMA data and the HC-GWAS data (Cohort)	Not mentioned	47316	Brain volume & IQ overlapping	Not mentioned
cg08856941	AS3MT	Jansen et al. 2020	Not mentioned	ENIGMA data and the HC-GWAS data (Cohort)	Not mentioned	47316	Brain volume & IQ overlapping	Not mentioned
cg08913013	DDR1	Jansen et al. 2020	Not mentioned	ENIGMA data and the HC-GWAS data (Cohort)	Not mentioned	47316	Brain volume & IQ overlapping	Not mentioned
cg08934286	ARL6IP4	Jansen et al. 2020	Not mentioned	ENIGMA data and the HC-GWAS data (Cohort)	Not mentioned	47316	Brain volume & IQ overlapping	Not mentioned
cg08935299	KNTC1	Jansen et al. 2020	Not mentioned	ENIGMA data and the HC-GWAS data (Cohort)	Not mentioned	47316	Brain volume & IQ overlapping	Not mentioned
cg08951271	DDR1	Jansen et al. 2020	Not mentioned	ENIGMA data and the HC-GWAS data (Cohort)	Not mentioned	47316	Brain volume & IQ overlapping	Not mentioned
cg09131512	IER3	Jansen et al. 2020	Not mentioned	ENIGMA data and the HC-GWAS data (Cohort)	Not mentioned	47316	Brain volume & IQ overlapping	Not mentioned
cg09135741	ACTR1A	Jansen et al. 2020	Not mentioned	ENIGMA data and the HC-GWAS data (Cohort)	Not mentioned	47316	Brain volume & IQ overlapping	Not mentioned
cg09154959	ARMC2	Jansen et al. 2020	Not mentioned	ENIGMA data and the HC-GWAS data (Cohort)	Not mentioned	47316	Brain volume & IQ overlapping	Not mentioned
cg09179723	FLOT1	Jansen et al. 2020	Not mentioned	ENIGMA data and the HC-GWAS data (Cohort)	Not mentioned	47316	Brain volume & IQ overlapping	Not mentioned
cg09235583	IER3	Jansen et al. 2020	Not mentioned	ENIGMA data and the HC-GWAS data (Cohort)	Not mentioned	47316	Brain volume & IQ overlapping	Not mentioned
cg09256136	SUFU	Jansen et al. 2020	Not mentioned	ENIGMA data and the HC-GWAS data (Cohort)	Not mentioned	47316	Brain volume & IQ overlapping	Not mentioned
cg09266901	EIF2B1	Jansen et al. 2020	Not mentioned	ENIGMA data and the HC-GWAS data (Cohort)	Not mentioned	47316	Brain volume & IQ overlapping	Not mentioned
cg09281154	DDR1	Jansen et al. 2020	Not mentioned	ENIGMA data and the HC-GWAS data (Cohort)	Not mentioned	47316	Brain volume & IQ overlapping	Not mentioned
cg09331632	RPF2	Jansen et al. 2020	Not mentioned	ENIGMA data and the HC-GWAS data (Cohort)	Not mentioned	47316	Brain volume & IQ overlapping	Not mentioned
cg09339219	FZD2	Jansen et al. 2020	Not mentioned	ENIGMA data and the HC-GWAS data (Cohort)	Not mentioned	47316	Brain volume & IQ overlapping	Not mentioned
cg09365147	REV3L	Jansen et al. 2020	Not mentioned	ENIGMA data and the HC-GWAS data (Cohort)	Not mentioned	47316	Brain volume & IQ overlapping	Not mentioned
cg09424348	VARS2	Jansen et al. 2020	Not mentioned	ENIGMA data and the HC-GWAS data (Cohort)	Not mentioned	47316	Brain volume & IQ overlapping	Not mentioned
cg09445935	POU5F1	Jansen et al. 2020	Not mentioned	ENIGMA data and the HC-GWAS data (Cohort)	Not mentioned	47316	Brain volume & IQ overlapping	Not mentioned
cg09547170	SLK	Jansen et al. 2020	Not mentioned	ENIGMA data and the HC-GWAS data (Cohort)	Not mentioned	47316	Brain volume & IQ overlapping	Not mentioned
cg09556042	HLA-C	Jansen et al. 2020	Not mentioned	ENIGMA data and the HC-GWAS data (Cohort)	Not mentioned	47316	Brain volume & IQ overlapping	Not mentioned
cg09581551	SOBP	Jansen et al. 2020	Not mentioned	ENIGMA data and the HC-GWAS data (Cohort)	Not mentioned	47316	Brain volume & IQ overlapping	Not mentioned
cg09671242	DDX55	Jansen et al. 2020	Not mentioned	ENIGMA data and the HC-GWAS data (Cohort)	Not mentioned	47316	Brain volume & IQ overlapping	Not mentioned
cg09671906	HLA-B	Jansen et al. 2020	Not mentioned	ENIGMA data and the HC-GWAS data (Cohort)	Not mentioned	47316	Brain volume & IQ overlapping	Not mentioned
cg09694527	RILPL2	Jansen et al. 2020	Not mentioned	ENIGMA data and the HC-GWAS data (Cohort)	Not mentioned	47316	Brain volume & IQ overlapping	Not mentioned
cg09722766	SOBP	Jansen et al. 2020	Not mentioned	ENIGMA data and the HC-GWAS data (Cohort)	Not mentioned	47316	Brain volume & IQ overlapping	Not mentioned
cg09741995	SNRNP35	Jansen et al. 2020	Not mentioned	ENIGMA data and the HC-GWAS data (Cohort)	Not mentioned	47316	Brain volume & IQ overlapping	Not mentioned
cg09803321	NT5C2	Jansen et al. 2020	Not mentioned	ENIGMA data and the HC-GWAS data (Cohort)	Not mentioned	47316	Brain volume & IQ overlapping	Not mentioned
cg09830022	NT5C2	Jansen et al. 2020	Not mentioned	ENIGMA data and the HC-GWAS data (Cohort)	Not mentioned	47316	Brain volume & IQ overlapping	Not mentioned
cg09888137	SUFU	Jansen et al. 2020	Not mentioned	ENIGMA data and the HC-GWAS data (Cohort)	Not mentioned	47316	Brain volume & IQ overlapping	Not mentioned
cg09965419	DDR1	Jansen et al. 2020	Not mentioned	ENIGMA data and the HC-GWAS data (Cohort)	Not mentioned	47316	Brain volume & IQ overlapping	Not mentioned
cg09990440	FLOT1	Jansen et al. 2020	Not mentioned	ENIGMA data and the HC-GWAS data (Cohort)	Not mentioned	47316	Brain volume & IQ overlapping	Not mentioned
cg10090122	TRIM8	Jansen et al. 2020	Not mentioned	ENIGMA data and the HC-GWAS data (Cohort)	Not mentioned	47316	Brain volume & IQ overlapping	Not mentioned
cg10094358	TCF19	Jansen et al. 2020	Not mentioned	ENIGMA data and the HC-GWAS data (Cohort)	Not mentioned	47316	Brain volume & IQ overlapping	Not mentioned
cg10116432	NT5C2	Jansen et al. 2020	Not mentioned	ENIGMA data and the HC-GWAS data (Cohort)	Not mentioned	47316	Brain volume & IQ overlapping	Not mentioned
cg10158679	VARS2	Jansen et al. 2020	Not mentioned	ENIGMA data and the HC-GWAS data (Cohort)	Not mentioned	47316	Brain volume & IQ overlapping	Not mentioned
cg10194844	CCDC62	Jansen et al. 2020	Not mentioned	ENIGMA data and the HC-GWAS data (Cohort)	Not mentioned	47316	Brain volume & IQ overlapping	Not mentioned
cg10210354	ARL17A	Jansen et al. 2020	Not mentioned	ENIGMA data and the HC-GWAS data (Cohort)	Not mentioned	47316	Brain volume & IQ overlapping	Not mentioned
cg10257610	NT5C2	Jansen et al. 2020	Not mentioned	ENIGMA data and the HC-GWAS data (Cohort)	Not mentioned	47316	Brain volume & IQ overlapping	Not mentioned
cg10346121	FBXL15	Jansen et al. 2020	Not mentioned	ENIGMA data and the HC-GWAS data (Cohort)	Not mentioned	47316	Brain volume & IQ overlapping	Not mentioned
cg10488141	SUFU	Jansen et al. 2020	Not mentioned	ENIGMA data and the HC-GWAS data (Cohort)	Not mentioned	47316	Brain volume & IQ overlapping	Not mentioned
cg10513302	FLOT1	Jansen et al. 2020	Not mentioned	ENIGMA data and the HC-GWAS data (Cohort)	Not mentioned	47316	Brain volume & IQ overlapping	Not mentioned
cg10575652	VPS37B	Jansen et al. 2020	Not mentioned	ENIGMA data and the HC-GWAS data (Cohort)	Not mentioned	47316	Brain volume & IQ overlapping	Not mentioned
cg10631694	CD164	Jansen et al. 2020	Not mentioned	ENIGMA data and the HC-GWAS data (Cohort)	Not mentioned	47316	Brain volume & IQ overlapping	Not mentioned
cg10644772	DENR	Jansen et al. 2020	Not mentioned	ENIGMA data and the HC-GWAS data (Cohort)	Not mentioned	47316	Brain volume & IQ overlapping	Not mentioned
cg10647991	TCF19	Jansen et al. 2020	Not mentioned	ENIGMA data and the HC-GWAS data (Cohort)	Not mentioned	47316	Brain volume & IQ overlapping	Not mentioned
cg10661769	VARS2	Jansen et al. 2020	Not mentioned	ENIGMA data and the HC-GWAS data (Cohort)	Not mentioned	47316	Brain volume & IQ overlapping	Not mentioned
cg10671907	CD164	Jansen et al. 2020	Not mentioned	ENIGMA data and the HC-GWAS data (Cohort)	Not mentioned	47316	Brain volume & IQ overlapping	Not mentioned
cg10697938	ARMC2	Jansen et al. 2020	Not mentioned	ENIGMA data and the HC-GWAS data (Cohort)	Not mentioned	47316	Brain volume & IQ overlapping	Not mentioned
cg10817301	SUFU	Jansen et al. 2020	Not mentioned	ENIGMA data and the HC-GWAS data (Cohort)	Not mentioned	47316	Brain volume & IQ overlapping	Not mentioned
cg10830518	REV3L	Jansen et al. 2020	Not mentioned	ENIGMA data and the HC-GWAS data (Cohort)	Not mentioned	47316	Brain volume & IQ overlapping	Not mentioned
cg10916998	FLOT1	Jansen et al. 2020	Not mentioned	ENIGMA data and the HC-GWAS data (Cohort)	Not mentioned	47316	Brain volume & IQ overlapping	Not mentioned
cg10920427	RPF2	Jansen et al. 2020	Not mentioned	ENIGMA data and the HC-GWAS data (Cohort)	Not mentioned	47316	Brain volume & IQ overlapping	Not mentioned
cg10921983	TCTN2	Jansen et al. 2020	Not mentioned	ENIGMA data and the HC-GWAS data (Cohort)	Not mentioned	47316	Brain volume & IQ overlapping	Not mentioned
cg10940099	CD164	Jansen et al. 2020	Not mentioned	ENIGMA data and the HC-GWAS data (Cohort)	Not mentioned	47316	Brain volume & IQ overlapping	Not mentioned
cg11015188	SETD8	Jansen et al. 2020	Not mentioned	ENIGMA data and the HC-GWAS data (Cohort)	Not mentioned	47316	Brain volume & IQ overlapping	Not mentioned
cg11020665	RPLP0	Jansen et al. 2020	Not mentioned	ENIGMA data and the HC-GWAS data (Cohort)	Not mentioned	47316	Brain volume & IQ overlapping	Not mentioned
cg11050480	AS3MT	Jansen et al. 2020	Not mentioned	ENIGMA data and the HC-GWAS data (Cohort)	Not mentioned	47316	Brain volume & IQ overlapping	Not mentioned
cg11090676	TBX21	Jansen et al. 2020	Not mentioned	ENIGMA data and the HC-GWAS data (Cohort)	Not mentioned	47316	Brain volume & IQ overlapping	Not mentioned
cg11229650	FLOT1	Jansen et al. 2020	Not mentioned	ENIGMA data and the HC-GWAS data (Cohort)	Not mentioned	47316	Brain volume & IQ overlapping	Not mentioned
cg11341657	SOBP	Jansen et al. 2020	Not mentioned	ENIGMA data and the HC-GWAS data (Cohort)	Not mentioned	47316	Brain volume & IQ overlapping	Not mentioned
cg11350053	IER3	Jansen et al. 2020	Not mentioned	ENIGMA data and the HC-GWAS data (Cohort)	Not mentioned	47316	Brain volume & IQ overlapping	Not mentioned
cg11453585	ACTR1A	Jansen et al. 2020	Not mentioned	ENIGMA data and the HC-GWAS data (Cohort)	Not mentioned	47316	Brain volume & IQ overlapping	Not mentioned
cg11547355	SF3B1	Jansen et al. 2020	Not mentioned	ENIGMA data and the HC-GWAS data (Cohort)	Not mentioned	47316	Brain volume & IQ overlapping	Not mentioned
cg11574174	HLA-C	Jansen et al. 2020	Not mentioned	ENIGMA data and the HC-GWAS data (Cohort)	Not mentioned	47316	Brain volume & IQ overlapping	Not mentioned
cg11575047	RPLP0	Jansen et al. 2020	Not mentioned	ENIGMA data and the HC-GWAS data (Cohort)	Not mentioned	47316	Brain volume & IQ overlapping	Not mentioned
cg11599718	VPS37B	Jansen et al. 2020	Not mentioned	ENIGMA data and the HC-GWAS data (Cohort)	Not mentioned	47316	Brain volume & IQ overlapping	Not mentioned
cg11606195	GTF2H3	Jansen et al. 2020	Not mentioned	ENIGMA data and the HC-GWAS data (Cohort)	Not mentioned	47316	Brain volume & IQ overlapping	Not mentioned
cg11769290	TCF19	Jansen et al. 2020	Not mentioned	ENIGMA data and the HC-GWAS data (Cohort)	Not mentioned	47316	Brain volume & IQ overlapping	Not mentioned
cg11784071	AS3MT	Jansen et al. 2020	Not mentioned	ENIGMA data and the HC-GWAS data (Cohort)	Not mentioned	47316	Brain volume & IQ overlapping	Not mentioned
cg11805472	CCHCR1	Jansen et al. 2020	Not mentioned	ENIGMA data and the HC-GWAS data (Cohort)	Not mentioned	47316	Brain volume & IQ overlapping	Not mentioned
cg11890080	ABCB9	Jansen et al. 2020	Not mentioned	ENIGMA data and the HC-GWAS data (Cohort)	Not mentioned	47316	Brain volume & IQ overlapping	Not mentioned
cg11917734	HLA-C	Jansen et al. 2020	Not mentioned	ENIGMA data and the HC-GWAS data (Cohort)	Not mentioned	47316	Brain volume & IQ overlapping	Not mentioned
cg11969002	IER3	Jansen et al. 2020	Not mentioned	ENIGMA data and the HC-GWAS data (Cohort)	Not mentioned	47316	Brain volume & IQ overlapping	Not mentioned
cg11975790	DDR1	Jansen et al. 2020	Not mentioned	ENIGMA data and the HC-GWAS data (Cohort)	Not mentioned	47316	Brain volume & IQ overlapping	Not mentioned
cg11977634	DDR1	Jansen et al. 2020	Not mentioned	ENIGMA data and the HC-GWAS data (Cohort)	Not mentioned	47316	Brain volume & IQ overlapping	Not mentioned
cg11988203	SF3B1	Jansen et al. 2020	Not mentioned	ENIGMA data and the HC-GWAS data (Cohort)	Not mentioned	47316	Brain volume & IQ overlapping	Not mentioned
cg12017810	GTF2H3	Jansen et al. 2020	Not mentioned	ENIGMA data and the HC-GWAS data (Cohort)	Not mentioned	47316	Brain volume & IQ overlapping	Not mentioned
cg12023692	IER3	Jansen et al. 2020	Not mentioned	ENIGMA data and the HC-GWAS data (Cohort)	Not mentioned	47316	Brain volume & IQ overlapping	Not mentioned
cg12044213	CCHCR1	Jansen et al. 2020	Not mentioned	ENIGMA data and the HC-GWAS data (Cohort)	Not mentioned	47316	Brain volume & IQ overlapping	Not mentioned
cg12047722	TMEM180	Jansen et al. 2020	Not mentioned	ENIGMA data and the HC-GWAS data (Cohort)	Not mentioned	47316	Brain volume & IQ overlapping	Not mentioned
cg12160011	REV3L	Jansen et al. 2020	Not mentioned	ENIGMA data and the HC-GWAS data (Cohort)	Not mentioned	47316	Brain volume & IQ overlapping	Not mentioned
cg12183861	TBKBP1	Jansen et al. 2020	Not mentioned	ENIGMA data and the HC-GWAS data (Cohort)	Not mentioned	47316	Brain volume & IQ overlapping	Not mentioned
cg12223258	DCAKD	Jansen et al. 2020	Not mentioned	ENIGMA data and the HC-GWAS data (Cohort)	Not mentioned	47316	Brain volume & IQ overlapping	Not mentioned
cg12271487	ARMC2	Jansen et al. 2020	Not mentioned	ENIGMA data and the HC-GWAS data (Cohort)	Not mentioned	47316	Brain volume & IQ overlapping	Not mentioned
cg12308216	DDR1	Jansen et al. 2020	Not mentioned	ENIGMA data and the HC-GWAS data (Cohort)	Not mentioned	47316	Brain volume & IQ overlapping	Not mentioned
cg12325285	IER3	Jansen et al. 2020	Not mentioned	ENIGMA data and the HC-GWAS data (Cohort)	Not mentioned	47316	Brain volume & IQ overlapping	Not mentioned
cg12424345	SESN1	Jansen et al. 2020	Not mentioned	ENIGMA data and the HC-GWAS data (Cohort)	Not mentioned	47316	Brain volume & IQ overlapping	Not mentioned
cg12478978	FLOT1	Jansen et al. 2020	Not mentioned	ENIGMA data and the HC-GWAS data (Cohort)	Not mentioned	47316	Brain volume & IQ overlapping	Not mentioned
cg12493050	CCHCR1	Jansen et al. 2020	Not mentioned	ENIGMA data and the HC-GWAS data (Cohort)	Not mentioned	47316	Brain volume & IQ overlapping	Not mentioned
cg12529816	GTF2H3	Jansen et al. 2020	Not mentioned	ENIGMA data and the HC-GWAS data (Cohort)	Not mentioned	47316	Brain volume & IQ overlapping	Not mentioned
cg12555369	USMG5	Jansen et al. 2020	Not mentioned	ENIGMA data and the HC-GWAS data (Cohort)	Not mentioned	47316	Brain volume & IQ overlapping	Not mentioned
cg12661145	TRIM8	Jansen et al. 2020	Not mentioned	ENIGMA data and the HC-GWAS data (Cohort)	Not mentioned	47316	Brain volume & IQ overlapping	Not mentioned
cg12669395	DDR1	Jansen et al. 2020	Not mentioned	ENIGMA data and the HC-GWAS data (Cohort)	Not mentioned	47316	Brain volume & IQ overlapping	Not mentioned
cg12748446	CCHCR1	Jansen et al. 2020	Not mentioned	ENIGMA data and the HC-GWAS data (Cohort)	Not mentioned	47316	Brain volume & IQ overlapping	Not mentioned
cg12764051	GTF2H3	Jansen et al. 2020	Not mentioned	ENIGMA data and the HC-GWAS data (Cohort)	Not mentioned	47316	Brain volume & IQ overlapping	Not mentioned
cg12776699	SETD8	Jansen et al. 2020	Not mentioned	ENIGMA data and the HC-GWAS data (Cohort)	Not mentioned	47316	Brain volume & IQ overlapping	Not mentioned
cg12785675	ARMC2	Jansen et al. 2020	Not mentioned	ENIGMA data and the HC-GWAS data (Cohort)	Not mentioned	47316	Brain volume & IQ overlapping	Not mentioned
cg12847793	DDR1	Jansen et al. 2020	Not mentioned	ENIGMA data and the HC-GWAS data (Cohort)	Not mentioned	47316	Brain volume & IQ overlapping	Not mentioned
cg12888127	KNTC1	Jansen et al. 2020	Not mentioned	ENIGMA data and the HC-GWAS data (Cohort)	Not mentioned	47316	Brain volume & IQ overlapping	Not mentioned
cg12914954	SESN1	Jansen et al. 2020	Not mentioned	ENIGMA data and the HC-GWAS data (Cohort)	Not mentioned	47316	Brain volume & IQ overlapping	Not mentioned
cg12940557	SF3B1	Jansen et al. 2020	Not mentioned	ENIGMA data and the HC-GWAS data (Cohort)	Not mentioned	47316	Brain volume & IQ overlapping	Not mentioned
cg12985770	HLA-B	Jansen et al. 2020	Not mentioned	ENIGMA data and the HC-GWAS data (Cohort)	Not mentioned	47316	Brain volume & IQ overlapping	Not mentioned
cg13010344	ARL6IP4	Jansen et al. 2020	Not mentioned	ENIGMA data and the HC-GWAS data (Cohort)	Not mentioned	47316	Brain volume & IQ overlapping	Not mentioned
cg13051370	REV3L	Jansen et al. 2020	Not mentioned	ENIGMA data and the HC-GWAS data (Cohort)	Not mentioned	47316	Brain volume & IQ overlapping	Not mentioned
cg13083810	POU5F1	Jansen et al. 2020	Not mentioned	ENIGMA data and the HC-GWAS data (Cohort)	Not mentioned	47316	Brain volume & IQ overlapping	Not mentioned
cg13120424	FLOT1	Jansen et al. 2020	Not mentioned	ENIGMA data and the HC-GWAS data (Cohort)	Not mentioned	47316	Brain volume & IQ overlapping	Not mentioned
cg13209683	DDX55	Jansen et al. 2020	Not mentioned	ENIGMA data and the HC-GWAS data (Cohort)	Not mentioned	47316	Brain volume & IQ overlapping	Not mentioned
cg13215387	NT5C2	Jansen et al. 2020	Not mentioned	ENIGMA data and the HC-GWAS data (Cohort)	Not mentioned	47316	Brain volume & IQ overlapping	Not mentioned
cg13227624	SUFU	Jansen et al. 2020	Not mentioned	ENIGMA data and the HC-GWAS data (Cohort)	Not mentioned	47316	Brain volume & IQ overlapping	Not mentioned
cg13281547	DDX55	Jansen et al. 2020	Not mentioned	ENIGMA data and the HC-GWAS data (Cohort)	Not mentioned	47316	Brain volume & IQ overlapping	Not mentioned
cg13299728	VPS37B	Jansen et al. 2020	Not mentioned	ENIGMA data and the HC-GWAS data (Cohort)	Not mentioned	47316	Brain volume & IQ overlapping	Not mentioned
cg13367756	SESN1	Jansen et al. 2020	Not mentioned	ENIGMA data and the HC-GWAS data (Cohort)	Not mentioned	47316	Brain volume & IQ overlapping	Not mentioned
cg13396738	DDR1	Jansen et al. 2020	Not mentioned	ENIGMA data and the HC-GWAS data (Cohort)	Not mentioned	47316	Brain volume & IQ overlapping	Not mentioned
cg13516087	KNTC1	Jansen et al. 2020	Not mentioned	ENIGMA data and the HC-GWAS data (Cohort)	Not mentioned	47316	Brain volume & IQ overlapping	Not mentioned
cg13524819	RILPL2	Jansen et al. 2020	Not mentioned	ENIGMA data and the HC-GWAS data (Cohort)	Not mentioned	47316	Brain volume & IQ overlapping	Not mentioned
cg13524873	NT5C2	Jansen et al. 2020	Not mentioned	ENIGMA data and the HC-GWAS data (Cohort)	Not mentioned	47316	Brain volume & IQ overlapping	Not mentioned
cg13534892	FLOT1	Jansen et al. 2020	Not mentioned	ENIGMA data and the HC-GWAS data (Cohort)	Not mentioned	47316	Brain volume & IQ overlapping	Not mentioned
cg13548781	SFXN2	Jansen et al. 2020	Not mentioned	ENIGMA data and the HC-GWAS data (Cohort)	Not mentioned	47316	Brain volume & IQ overlapping	Not mentioned
cg13548946	VPS37B	Jansen et al. 2020	Not mentioned	ENIGMA data and the HC-GWAS data (Cohort)	Not mentioned	47316	Brain volume & IQ overlapping	Not mentioned
cg13559144	DDX55	Jansen et al. 2020	Not mentioned	ENIGMA data and the HC-GWAS data (Cohort)	Not mentioned	47316	Brain volume & IQ overlapping	Not mentioned
cg13564588	POU5F1	Jansen et al. 2020	Not mentioned	ENIGMA data and the HC-GWAS data (Cohort)	Not mentioned	47316	Brain volume & IQ overlapping	Not mentioned
cg13579852	RPF2	Jansen et al. 2020	Not mentioned	ENIGMA data and the HC-GWAS data (Cohort)	Not mentioned	47316	Brain volume & IQ overlapping	Not mentioned
cg13604523	TRIM8	Jansen et al. 2020	Not mentioned	ENIGMA data and the HC-GWAS data (Cohort)	Not mentioned	47316	Brain volume & IQ overlapping	Not mentioned
cg13666253	ARMC2	Jansen et al. 2020	Not mentioned	ENIGMA data and the HC-GWAS data (Cohort)	Not mentioned	47316	Brain volume & IQ overlapping	Not mentioned
cg13725172	ARMC2	Jansen et al. 2020	Not mentioned	ENIGMA data and the HC-GWAS data (Cohort)	Not mentioned	47316	Brain volume & IQ overlapping	Not mentioned
cg13732216	SUFU	Jansen et al. 2020	Not mentioned	ENIGMA data and the HC-GWAS data (Cohort)	Not mentioned	47316	Brain volume & IQ overlapping	Not mentioned
cg13778743	TBKBP1	Jansen et al. 2020	Not mentioned	ENIGMA data and the HC-GWAS data (Cohort)	Not mentioned	47316	Brain volume & IQ overlapping	Not mentioned
cg13804182	FLOT1	Jansen et al. 2020	Not mentioned	ENIGMA data and the HC-GWAS data (Cohort)	Not mentioned	47316	Brain volume & IQ overlapping	Not mentioned
cg13825374	RPRML	Jansen et al. 2020	Not mentioned	ENIGMA data and the HC-GWAS data (Cohort)	Not mentioned	47316	Brain volume & IQ overlapping	Not mentioned
cg13839145	SESN1	Jansen et al. 2020	Not mentioned	ENIGMA data and the HC-GWAS data (Cohort)	Not mentioned	47316	Brain volume & IQ overlapping	Not mentioned
cg13902357	HLA-B	Jansen et al. 2020	Not mentioned	ENIGMA data and the HC-GWAS data (Cohort)	Not mentioned	47316	Brain volume & IQ overlapping	Not mentioned
cg13926833	ARMC2	Jansen et al. 2020	Not mentioned	ENIGMA data and the HC-GWAS data (Cohort)	Not mentioned	47316	Brain volume & IQ overlapping	Not mentioned
cg13940405	GOSR2	Jansen et al. 2020	Not mentioned	ENIGMA data and the HC-GWAS data (Cohort)	Not mentioned	47316	Brain volume & IQ overlapping	Not mentioned
cg13952988	RPLP0	Jansen et al. 2020	Not mentioned	ENIGMA data and the HC-GWAS data (Cohort)	Not mentioned	47316	Brain volume & IQ overlapping	Not mentioned
cg13979602	CCHCR1	Jansen et al. 2020	Not mentioned	ENIGMA data and the HC-GWAS data (Cohort)	Not mentioned	47316	Brain volume & IQ overlapping	Not mentioned
cg14002274	RPF2	Jansen et al. 2020	Not mentioned	ENIGMA data and the HC-GWAS data (Cohort)	Not mentioned	47316	Brain volume & IQ overlapping	Not mentioned
cg14058861	DDR1	Jansen et al. 2020	Not mentioned	ENIGMA data and the HC-GWAS data (Cohort)	Not mentioned	47316	Brain volume & IQ overlapping	Not mentioned
cg14077219	RPF2	Jansen et al. 2020	Not mentioned	ENIGMA data and the HC-GWAS data (Cohort)	Not mentioned	47316	Brain volume & IQ overlapping	Not mentioned
cg14078092	ARL6IP4	Jansen et al. 2020	Not mentioned	ENIGMA data and the HC-GWAS data (Cohort)	Not mentioned	47316	Brain volume & IQ overlapping	Not mentioned
cg14086122	RILPL2	Jansen et al. 2020	Not mentioned	ENIGMA data and the HC-GWAS data (Cohort)	Not mentioned	47316	Brain volume & IQ overlapping	Not mentioned
cg14127396	CCDC62	Jansen et al. 2020	Not mentioned	ENIGMA data and the HC-GWAS data (Cohort)	Not mentioned	47316	Brain volume & IQ overlapping	Not mentioned
cg14138116	RPLP0	Jansen et al. 2020	Not mentioned	ENIGMA data and the HC-GWAS data (Cohort)	Not mentioned	47316	Brain volume & IQ overlapping	Not mentioned
cg14162952	SESN1	Jansen et al. 2020	Not mentioned	ENIGMA data and the HC-GWAS data (Cohort)	Not mentioned	47316	Brain volume & IQ overlapping	Not mentioned
cg14178294	DCAKD	Jansen et al. 2020	Not mentioned	ENIGMA data and the HC-GWAS data (Cohort)	Not mentioned	47316	Brain volume & IQ overlapping	Not mentioned
cg14255417	TRIM8	Jansen et al. 2020	Not mentioned	ENIGMA data and the HC-GWAS data (Cohort)	Not mentioned	47316	Brain volume & IQ overlapping	Not mentioned
cg14331998	CCHCR1	Jansen et al. 2020	Not mentioned	ENIGMA data and the HC-GWAS data (Cohort)	Not mentioned	47316	Brain volume & IQ overlapping	Not mentioned
cg14335813	DENR	Jansen et al. 2020	Not mentioned	ENIGMA data and the HC-GWAS data (Cohort)	Not mentioned	47316	Brain volume & IQ overlapping	Not mentioned
cg14376813	SMPD2	Jansen et al. 2020	Not mentioned	ENIGMA data and the HC-GWAS data (Cohort)	Not mentioned	47316	Brain volume & IQ overlapping	Not mentioned
cg14433074	IER3	Jansen et al. 2020	Not mentioned	ENIGMA data and the HC-GWAS data (Cohort)	Not mentioned	47316	Brain volume & IQ overlapping	Not mentioned
cg14453326	DDX55	Jansen et al. 2020	Not mentioned	ENIGMA data and the HC-GWAS data (Cohort)	Not mentioned	47316	Brain volume & IQ overlapping	Not mentioned
cg14498116	RPF2	Jansen et al. 2020	Not mentioned	ENIGMA data and the HC-GWAS data (Cohort)	Not mentioned	47316	Brain volume & IQ overlapping	Not mentioned
cg14564558	RPF2	Jansen et al. 2020	Not mentioned	ENIGMA data and the HC-GWAS data (Cohort)	Not mentioned	47316	Brain volume & IQ overlapping	Not mentioned
cg14564965	SOBP	Jansen et al. 2020	Not mentioned	ENIGMA data and the HC-GWAS data (Cohort)	Not mentioned	47316	Brain volume & IQ overlapping	Not mentioned
cg14568384	TMEM180	Jansen et al. 2020	Not mentioned	ENIGMA data and the HC-GWAS data (Cohort)	Not mentioned	47316	Brain volume & IQ overlapping	Not mentioned
cg14603406	TRIM8	Jansen et al. 2020	Not mentioned	ENIGMA data and the HC-GWAS data (Cohort)	Not mentioned	47316	Brain volume & IQ overlapping	Not mentioned
cg14634336	REV3L	Jansen et al. 2020	Not mentioned	ENIGMA data and the HC-GWAS data (Cohort)	Not mentioned	47316	Brain volume & IQ overlapping	Not mentioned
cg14685612	SLK	Jansen et al. 2020	Not mentioned	ENIGMA data and the HC-GWAS data (Cohort)	Not mentioned	47316	Brain volume & IQ overlapping	Not mentioned
cg14703058	CD164	Jansen et al. 2020	Not mentioned	ENIGMA data and the HC-GWAS data (Cohort)	Not mentioned	47316	Brain volume & IQ overlapping	Not mentioned
cg14801546	GTF3C6	Jansen et al. 2020	Not mentioned	ENIGMA data and the HC-GWAS data (Cohort)	Not mentioned	47316	Brain volume & IQ overlapping	Not mentioned
cg14885145	SUFU	Jansen et al. 2020	Not mentioned	ENIGMA data and the HC-GWAS data (Cohort)	Not mentioned	47316	Brain volume & IQ overlapping	Not mentioned
cg14998329	HLA-B	Jansen et al. 2020	Not mentioned	ENIGMA data and the HC-GWAS data (Cohort)	Not mentioned	47316	Brain volume & IQ overlapping	Not mentioned
cg15072796	SLK	Jansen et al. 2020	Not mentioned	ENIGMA data and the HC-GWAS data (Cohort)	Not mentioned	47316	Brain volume & IQ overlapping	Not mentioned
cg15077637	EFTUD2	Jansen et al. 2020	Not mentioned	ENIGMA data and the HC-GWAS data (Cohort)	Not mentioned	47316	Brain volume & IQ overlapping	Not mentioned
cg15080939	VARS2	Jansen et al. 2020	Not mentioned	ENIGMA data and the HC-GWAS data (Cohort)	Not mentioned	47316	Brain volume & IQ overlapping	Not mentioned
cg15164871	VPS37B	Jansen et al. 2020	Not mentioned	ENIGMA data and the HC-GWAS data (Cohort)	Not mentioned	47316	Brain volume & IQ overlapping	Not mentioned
cg15212440	SFXN2	Jansen et al. 2020	Not mentioned	ENIGMA data and the HC-GWAS data (Cohort)	Not mentioned	47316	Brain volume & IQ overlapping	Not mentioned
cg15273368	TMEM180	Jansen et al. 2020	Not mentioned	ENIGMA data and the HC-GWAS data (Cohort)	Not mentioned	47316	Brain volume & IQ overlapping	Not mentioned
cg15278102	POU5F1	Jansen et al. 2020	Not mentioned	ENIGMA data and the HC-GWAS data (Cohort)	Not mentioned	47316	Brain volume & IQ overlapping	Not mentioned
cg15302128	SFXN2	Jansen et al. 2020	Not mentioned	ENIGMA data and the HC-GWAS data (Cohort)	Not mentioned	47316	Brain volume & IQ overlapping	Not mentioned
cg15397231	HLA-C	Jansen et al. 2020	Not mentioned	ENIGMA data and the HC-GWAS data (Cohort)	Not mentioned	47316	Brain volume & IQ overlapping	Not mentioned
cg15400169	RPLP0	Jansen et al. 2020	Not mentioned	ENIGMA data and the HC-GWAS data (Cohort)	Not mentioned	47316	Brain volume & IQ overlapping	Not mentioned
cg15475851	INA	Jansen et al. 2020	Not mentioned	ENIGMA data and the HC-GWAS data (Cohort)	Not mentioned	47316	Brain volume & IQ overlapping	Not mentioned
cg15608714	ARMC2	Jansen et al. 2020	Not mentioned	ENIGMA data and the HC-GWAS data (Cohort)	Not mentioned	47316	Brain volume & IQ overlapping	Not mentioned
cg15612682	DDX55	Jansen et al. 2020	Not mentioned	ENIGMA data and the HC-GWAS data (Cohort)	Not mentioned	47316	Brain volume & IQ overlapping	Not mentioned
cg15656257	ABCB9	Jansen et al. 2020	Not mentioned	ENIGMA data and the HC-GWAS data (Cohort)	Not mentioned	47316	Brain volume & IQ overlapping	Not mentioned
cg15656686	DDR1	Jansen et al. 2020	Not mentioned	ENIGMA data and the HC-GWAS data (Cohort)	Not mentioned	47316	Brain volume & IQ overlapping	Not mentioned
cg15682851	STH	Jansen et al. 2020	Not mentioned	ENIGMA data and the HC-GWAS data (Cohort)	Not mentioned	47316	Brain volume & IQ overlapping	Not mentioned
cg15724113	CCHCR1	Jansen et al. 2020	Not mentioned	ENIGMA data and the HC-GWAS data (Cohort)	Not mentioned	47316	Brain volume & IQ overlapping	Not mentioned
cg15744005	AS3MT	Jansen et al. 2020	Not mentioned	ENIGMA data and the HC-GWAS data (Cohort)	Not mentioned	47316	Brain volume & IQ overlapping	Not mentioned
cg15748271	TRIM8	Jansen et al. 2020	Not mentioned	ENIGMA data and the HC-GWAS data (Cohort)	Not mentioned	47316	Brain volume & IQ overlapping	Not mentioned
cg15772797	SETD8	Jansen et al. 2020	Not mentioned	ENIGMA data and the HC-GWAS data (Cohort)	Not mentioned	47316	Brain volume & IQ overlapping	Not mentioned
cg15848685	VARS2	Jansen et al. 2020	Not mentioned	ENIGMA data and the HC-GWAS data (Cohort)	Not mentioned	47316	Brain volume & IQ overlapping	Not mentioned
cg15978899	VARS2	Jansen et al. 2020	Not mentioned	ENIGMA data and the HC-GWAS data (Cohort)	Not mentioned	47316	Brain volume & IQ overlapping	Not mentioned
cg16006015	ACTR1A	Jansen et al. 2020	Not mentioned	ENIGMA data and the HC-GWAS data (Cohort)	Not mentioned	47316	Brain volume & IQ overlapping	Not mentioned
cg16036022	VARS2	Jansen et al. 2020	Not mentioned	ENIGMA data and the HC-GWAS data (Cohort)	Not mentioned	47316	Brain volume & IQ overlapping	Not mentioned
cg16061928	RPF2	Jansen et al. 2020	Not mentioned	ENIGMA data and the HC-GWAS data (Cohort)	Not mentioned	47316	Brain volume & IQ overlapping	Not mentioned
cg16111190	DDR1	Jansen et al. 2020	Not mentioned	ENIGMA data and the HC-GWAS data (Cohort)	Not mentioned	47316	Brain volume & IQ overlapping	Not mentioned
cg16179976	RPRML	Jansen et al. 2020	Not mentioned	ENIGMA data and the HC-GWAS data (Cohort)	Not mentioned	47316	Brain volume & IQ overlapping	Not mentioned
cg16215084	DDR1	Jansen et al. 2020	Not mentioned	ENIGMA data and the HC-GWAS data (Cohort)	Not mentioned	47316	Brain volume & IQ overlapping	Not mentioned
cg16236779	NT5C2	Jansen et al. 2020	Not mentioned	ENIGMA data and the HC-GWAS data (Cohort)	Not mentioned	47316	Brain volume & IQ overlapping	Not mentioned
cg16314862	ABCB9	Jansen et al. 2020	Not mentioned	ENIGMA data and the HC-GWAS data (Cohort)	Not mentioned	47316	Brain volume & IQ overlapping	Not mentioned
cg16396933	NT5C2	Jansen et al. 2020	Not mentioned	ENIGMA data and the HC-GWAS data (Cohort)	Not mentioned	47316	Brain volume & IQ overlapping	Not mentioned
cg16419706	ATP1B3	Jansen et al. 2020	Not mentioned	ENIGMA data and the HC-GWAS data (Cohort)	Not mentioned	47316	Brain volume & IQ overlapping	Not mentioned
cg16448126	RILPL2	Jansen et al. 2020	Not mentioned	ENIGMA data and the HC-GWAS data (Cohort)	Not mentioned	47316	Brain volume & IQ overlapping	Not mentioned
cg16478733	GTF2H3	Jansen et al. 2020	Not mentioned	ENIGMA data and the HC-GWAS data (Cohort)	Not mentioned	47316	Brain volume & IQ overlapping	Not mentioned
cg16493531	FLOT1	Jansen et al. 2020	Not mentioned	ENIGMA data and the HC-GWAS data (Cohort)	Not mentioned	47316	Brain volume & IQ overlapping	Not mentioned
cg16537676	DDR1	Jansen et al. 2020	Not mentioned	ENIGMA data and the HC-GWAS data (Cohort)	Not mentioned	47316	Brain volume & IQ overlapping	Not mentioned
cg16555181	VARS2	Jansen et al. 2020	Not mentioned	ENIGMA data and the HC-GWAS data (Cohort)	Not mentioned	47316	Brain volume & IQ overlapping	Not mentioned
cg16603964	REV3L	Jansen et al. 2020	Not mentioned	ENIGMA data and the HC-GWAS data (Cohort)	Not mentioned	47316	Brain volume & IQ overlapping	Not mentioned
cg16707952	DDR1	Jansen et al. 2020	Not mentioned	ENIGMA data and the HC-GWAS data (Cohort)	Not mentioned	47316	Brain volume & IQ overlapping	Not mentioned
cg16720127	RPLP0	Jansen et al. 2020	Not mentioned	ENIGMA data and the HC-GWAS data (Cohort)	Not mentioned	47316	Brain volume & IQ overlapping	Not mentioned
cg16759221	GOSR2	Jansen et al. 2020	Not mentioned	ENIGMA data and the HC-GWAS data (Cohort)	Not mentioned	47316	Brain volume & IQ overlapping	Not mentioned
cg16853770	VPS37B	Jansen et al. 2020	Not mentioned	ENIGMA data and the HC-GWAS data (Cohort)	Not mentioned	47316	Brain volume & IQ overlapping	Not mentioned
cg16880210	TCF19	Jansen et al. 2020	Not mentioned	ENIGMA data and the HC-GWAS data (Cohort)	Not mentioned	47316	Brain volume & IQ overlapping	Not mentioned
cg16931499	DBF4B	Jansen et al. 2020	Not mentioned	ENIGMA data and the HC-GWAS data (Cohort)	Not mentioned	47316	Brain volume & IQ overlapping	Not mentioned
cg16989281	AS3MT	Jansen et al. 2020	Not mentioned	ENIGMA data and the HC-GWAS data (Cohort)	Not mentioned	47316	Brain volume & IQ overlapping	Not mentioned
cg16993957	DDR1	Jansen et al. 2020	Not mentioned	ENIGMA data and the HC-GWAS data (Cohort)	Not mentioned	47316	Brain volume & IQ overlapping	Not mentioned
cg17049621	FZD2	Jansen et al. 2020	Not mentioned	ENIGMA data and the HC-GWAS data (Cohort)	Not mentioned	47316	Brain volume & IQ overlapping	Not mentioned
cg17067528	IER3	Jansen et al. 2020	Not mentioned	ENIGMA data and the HC-GWAS data (Cohort)	Not mentioned	47316	Brain volume & IQ overlapping	Not mentioned
cg17069702	FBXL15	Jansen et al. 2020	Not mentioned	ENIGMA data and the HC-GWAS data (Cohort)	Not mentioned	47316	Brain volume & IQ overlapping	Not mentioned
cg17072087	VPS37B	Jansen et al. 2020	Not mentioned	ENIGMA data and the HC-GWAS data (Cohort)	Not mentioned	47316	Brain volume & IQ overlapping	Not mentioned
cg17073432	TMEM180	Jansen et al. 2020	Not mentioned	ENIGMA data and the HC-GWAS data (Cohort)	Not mentioned	47316	Brain volume & IQ overlapping	Not mentioned
cg17081157	SESN1	Jansen et al. 2020	Not mentioned	ENIGMA data and the HC-GWAS data (Cohort)	Not mentioned	47316	Brain volume & IQ overlapping	Not mentioned
cg17091577	DDR1	Jansen et al. 2020	Not mentioned	ENIGMA data and the HC-GWAS data (Cohort)	Not mentioned	47316	Brain volume & IQ overlapping	Not mentioned
cg17093642	DCAKD	Jansen et al. 2020	Not mentioned	ENIGMA data and the HC-GWAS data (Cohort)	Not mentioned	47316	Brain volume & IQ overlapping	Not mentioned
cg17114475	TCF19	Jansen et al. 2020	Not mentioned	ENIGMA data and the HC-GWAS data (Cohort)	Not mentioned	47316	Brain volume & IQ overlapping	Not mentioned
cg17117243	SESN1	Jansen et al. 2020	Not mentioned	ENIGMA data and the HC-GWAS data (Cohort)	Not mentioned	47316	Brain volume & IQ overlapping	Not mentioned
cg17182540	DDX55	Jansen et al. 2020	Not mentioned	ENIGMA data and the HC-GWAS data (Cohort)	Not mentioned	47316	Brain volume & IQ overlapping	Not mentioned
cg17203313	GJC1	Jansen et al. 2020	Not mentioned	ENIGMA data and the HC-GWAS data (Cohort)	Not mentioned	47316	Brain volume & IQ overlapping	Not mentioned
cg17277821	SNRNP35	Jansen et al. 2020	Not mentioned	ENIGMA data and the HC-GWAS data (Cohort)	Not mentioned	47316	Brain volume & IQ overlapping	Not mentioned
cg17286258	SF3B1	Jansen et al. 2020	Not mentioned	ENIGMA data and the HC-GWAS data (Cohort)	Not mentioned	47316	Brain volume & IQ overlapping	Not mentioned
cg17322125	ATP1B3	Jansen et al. 2020	Not mentioned	ENIGMA data and the HC-GWAS data (Cohort)	Not mentioned	47316	Brain volume & IQ overlapping	Not mentioned
cg17364250	POU5F1	Jansen et al. 2020	Not mentioned	ENIGMA data and the HC-GWAS data (Cohort)	Not mentioned	47316	Brain volume & IQ overlapping	Not mentioned
cg17436506	ARL6IP4	Jansen et al. 2020	Not mentioned	ENIGMA data and the HC-GWAS data (Cohort)	Not mentioned	47316	Brain volume & IQ overlapping	Not mentioned
cg17451138	TCTN2	Jansen et al. 2020	Not mentioned	ENIGMA data and the HC-GWAS data (Cohort)	Not mentioned	47316	Brain volume & IQ overlapping	Not mentioned
cg17567560	INA	Jansen et al. 2020	Not mentioned	ENIGMA data and the HC-GWAS data (Cohort)	Not mentioned	47316	Brain volume & IQ overlapping	Not mentioned
cg17642873	LRRC37A	Jansen et al. 2020	Not mentioned	ENIGMA data and the HC-GWAS data (Cohort)	Not mentioned	47316	Brain volume & IQ overlapping	Not mentioned
cg17731992	HLA-B	Jansen et al. 2020	Not mentioned	ENIGMA data and the HC-GWAS data (Cohort)	Not mentioned	47316	Brain volume & IQ overlapping	Not mentioned
cg17782974	TRIM8	Jansen et al. 2020	Not mentioned	ENIGMA data and the HC-GWAS data (Cohort)	Not mentioned	47316	Brain volume & IQ overlapping	Not mentioned
cg17830959	HLA-B	Jansen et al. 2020	Not mentioned	ENIGMA data and the HC-GWAS data (Cohort)	Not mentioned	47316	Brain volume & IQ overlapping	Not mentioned
cg17833037	CCDC62	Jansen et al. 2020	Not mentioned	ENIGMA data and the HC-GWAS data (Cohort)	Not mentioned	47316	Brain volume & IQ overlapping	Not mentioned
cg17879299	DDR1	Jansen et al. 2020	Not mentioned	ENIGMA data and the HC-GWAS data (Cohort)	Not mentioned	47316	Brain volume & IQ overlapping	Not mentioned
cg17988780	FLOT1	Jansen et al. 2020	Not mentioned	ENIGMA data and the HC-GWAS data (Cohort)	Not mentioned	47316	Brain volume & IQ overlapping	Not mentioned
cg18028483	SESN1	Jansen et al. 2020	Not mentioned	ENIGMA data and the HC-GWAS data (Cohort)	Not mentioned	47316	Brain volume & IQ overlapping	Not mentioned
cg18050521	TCF19	Jansen et al. 2020	Not mentioned	ENIGMA data and the HC-GWAS data (Cohort)	Not mentioned	47316	Brain volume & IQ overlapping	Not mentioned
cg18093866	DDR1	Jansen et al. 2020	Not mentioned	ENIGMA data and the HC-GWAS data (Cohort)	Not mentioned	47316	Brain volume & IQ overlapping	Not mentioned
cg18176312	DCAKD	Jansen et al. 2020	Not mentioned	ENIGMA data and the HC-GWAS data (Cohort)	Not mentioned	47316	Brain volume & IQ overlapping	Not mentioned
cg18261909	VARS2	Jansen et al. 2020	Not mentioned	ENIGMA data and the HC-GWAS data (Cohort)	Not mentioned	47316	Brain volume & IQ overlapping	Not mentioned
cg18283554	SNRNP35	Jansen et al. 2020	Not mentioned	ENIGMA data and the HC-GWAS data (Cohort)	Not mentioned	47316	Brain volume & IQ overlapping	Not mentioned
cg18338391	RPF2	Jansen et al. 2020	Not mentioned	ENIGMA data and the HC-GWAS data (Cohort)	Not mentioned	47316	Brain volume & IQ overlapping	Not mentioned
cg18367433	USMG5	Jansen et al. 2020	Not mentioned	ENIGMA data and the HC-GWAS data (Cohort)	Not mentioned	47316	Brain volume & IQ overlapping	Not mentioned
cg18473642	ABCB9	Jansen et al. 2020	Not mentioned	ENIGMA data and the HC-GWAS data (Cohort)	Not mentioned	47316	Brain volume & IQ overlapping	Not mentioned
cg18497543	SUFU	Jansen et al. 2020	Not mentioned	ENIGMA data and the HC-GWAS data (Cohort)	Not mentioned	47316	Brain volume & IQ overlapping	Not mentioned
cg18505495	FBXL15	Jansen et al. 2020	Not mentioned	ENIGMA data and the HC-GWAS data (Cohort)	Not mentioned	47316	Brain volume & IQ overlapping	Not mentioned
cg18534077	AS3MT	Jansen et al. 2020	Not mentioned	ENIGMA data and the HC-GWAS data (Cohort)	Not mentioned	47316	Brain volume & IQ overlapping	Not mentioned
cg18575863	ARMC2	Jansen et al. 2020	Not mentioned	ENIGMA data and the HC-GWAS data (Cohort)	Not mentioned	47316	Brain volume & IQ overlapping	Not mentioned
cg18580385	SUFU	Jansen et al. 2020	Not mentioned	ENIGMA data and the HC-GWAS data (Cohort)	Not mentioned	47316	Brain volume & IQ overlapping	Not mentioned
cg18603577	RILPL2	Jansen et al. 2020	Not mentioned	ENIGMA data and the HC-GWAS data (Cohort)	Not mentioned	47316	Brain volume & IQ overlapping	Not mentioned
cg18633736	RPLP0	Jansen et al. 2020	Not mentioned	ENIGMA data and the HC-GWAS data (Cohort)	Not mentioned	47316	Brain volume & IQ overlapping	Not mentioned
cg18650659	CCHCR1	Jansen et al. 2020	Not mentioned	ENIGMA data and the HC-GWAS data (Cohort)	Not mentioned	47316	Brain volume & IQ overlapping	Not mentioned
cg18659022	GTF3C6	Jansen et al. 2020	Not mentioned	ENIGMA data and the HC-GWAS data (Cohort)	Not mentioned	47316	Brain volume & IQ overlapping	Not mentioned
cg18708960	TBKBP1	Jansen et al. 2020	Not mentioned	ENIGMA data and the HC-GWAS data (Cohort)	Not mentioned	47316	Brain volume & IQ overlapping	Not mentioned
cg18710383	GTF3C6	Jansen et al. 2020	Not mentioned	ENIGMA data and the HC-GWAS data (Cohort)	Not mentioned	47316	Brain volume & IQ overlapping	Not mentioned
cg18714585	SETD8	Jansen et al. 2020	Not mentioned	ENIGMA data and the HC-GWAS data (Cohort)	Not mentioned	47316	Brain volume & IQ overlapping	Not mentioned
cg18722504	HBEGF	Jansen et al. 2020	Not mentioned	ENIGMA data and the HC-GWAS data (Cohort)	Not mentioned	47316	Brain volume & IQ overlapping	Not mentioned
cg18795621	B3GNT4	Jansen et al. 2020	Not mentioned	ENIGMA data and the HC-GWAS data (Cohort)	Not mentioned	47316	Brain volume & IQ overlapping	Not mentioned
cg18800827	FZD2	Jansen et al. 2020	Not mentioned	ENIGMA data and the HC-GWAS data (Cohort)	Not mentioned	47316	Brain volume & IQ overlapping	Not mentioned
cg18854872	SF3B1	Jansen et al. 2020	Not mentioned	ENIGMA data and the HC-GWAS data (Cohort)	Not mentioned	47316	Brain volume & IQ overlapping	Not mentioned
cg18881094	VARS2	Jansen et al. 2020	Not mentioned	ENIGMA data and the HC-GWAS data (Cohort)	Not mentioned	47316	Brain volume & IQ overlapping	Not mentioned
cg18882449	NT5C2	Jansen et al. 2020	Not mentioned	ENIGMA data and the HC-GWAS data (Cohort)	Not mentioned	47316	Brain volume & IQ overlapping	Not mentioned
cg18918484	TMEM180	Jansen et al. 2020	Not mentioned	ENIGMA data and the HC-GWAS data (Cohort)	Not mentioned	47316	Brain volume & IQ overlapping	Not mentioned
cg18932798	INA	Jansen et al. 2020	Not mentioned	ENIGMA data and the HC-GWAS data (Cohort)	Not mentioned	47316	Brain volume & IQ overlapping	Not mentioned
cg19013222	VARS2	Jansen et al. 2020	Not mentioned	ENIGMA data and the HC-GWAS data (Cohort)	Not mentioned	47316	Brain volume & IQ overlapping	Not mentioned
cg19033654	IER3	Jansen et al. 2020	Not mentioned	ENIGMA data and the HC-GWAS data (Cohort)	Not mentioned	47316	Brain volume & IQ overlapping	Not mentioned
cg19045729	ACTR1A	Jansen et al. 2020	Not mentioned	ENIGMA data and the HC-GWAS data (Cohort)	Not mentioned	47316	Brain volume & IQ overlapping	Not mentioned
cg19057163	GOSR2	Jansen et al. 2020	Not mentioned	ENIGMA data and the HC-GWAS data (Cohort)	Not mentioned	47316	Brain volume & IQ overlapping	Not mentioned
cg19104656	VARS2	Jansen et al. 2020	Not mentioned	ENIGMA data and the HC-GWAS data (Cohort)	Not mentioned	47316	Brain volume & IQ overlapping	Not mentioned
cg19110902	FLOT1	Jansen et al. 2020	Not mentioned	ENIGMA data and the HC-GWAS data (Cohort)	Not mentioned	47316	Brain volume & IQ overlapping	Not mentioned
cg19148201	DDR1	Jansen et al. 2020	Not mentioned	ENIGMA data and the HC-GWAS data (Cohort)	Not mentioned	47316	Brain volume & IQ overlapping	Not mentioned
cg19172222	TBX21	Jansen et al. 2020	Not mentioned	ENIGMA data and the HC-GWAS data (Cohort)	Not mentioned	47316	Brain volume & IQ overlapping	Not mentioned
cg19178509	DDR1	Jansen et al. 2020	Not mentioned	ENIGMA data and the HC-GWAS data (Cohort)	Not mentioned	47316	Brain volume & IQ overlapping	Not mentioned
cg19189965	ABCB9	Jansen et al. 2020	Not mentioned	ENIGMA data and the HC-GWAS data (Cohort)	Not mentioned	47316	Brain volume & IQ overlapping	Not mentioned
cg19207017	SUFU	Jansen et al. 2020	Not mentioned	ENIGMA data and the HC-GWAS data (Cohort)	Not mentioned	47316	Brain volume & IQ overlapping	Not mentioned
cg19269027	ACTR1A	Jansen et al. 2020	Not mentioned	ENIGMA data and the HC-GWAS data (Cohort)	Not mentioned	47316	Brain volume & IQ overlapping	Not mentioned
cg19282563	REV3L	Jansen et al. 2020	Not mentioned	ENIGMA data and the HC-GWAS data (Cohort)	Not mentioned	47316	Brain volume & IQ overlapping	Not mentioned
cg19301017	VARS2	Jansen et al. 2020	Not mentioned	ENIGMA data and the HC-GWAS data (Cohort)	Not mentioned	47316	Brain volume & IQ overlapping	Not mentioned
cg19375196	TBKBP1	Jansen et al. 2020	Not mentioned	ENIGMA data and the HC-GWAS data (Cohort)	Not mentioned	47316	Brain volume & IQ overlapping	Not mentioned
cg19540390	DDX55	Jansen et al. 2020	Not mentioned	ENIGMA data and the HC-GWAS data (Cohort)	Not mentioned	47316	Brain volume & IQ overlapping	Not mentioned
cg19573580	FLOT1	Jansen et al. 2020	Not mentioned	ENIGMA data and the HC-GWAS data (Cohort)	Not mentioned	47316	Brain volume & IQ overlapping	Not mentioned
cg19766033	ABCB9	Jansen et al. 2020	Not mentioned	ENIGMA data and the HC-GWAS data (Cohort)	Not mentioned	47316	Brain volume & IQ overlapping	Not mentioned
cg19936194	ATP1B3	Jansen et al. 2020	Not mentioned	ENIGMA data and the HC-GWAS data (Cohort)	Not mentioned	47316	Brain volume & IQ overlapping	Not mentioned
cg19975931	DENR	Jansen et al. 2020	Not mentioned	ENIGMA data and the HC-GWAS data (Cohort)	Not mentioned	47316	Brain volume & IQ overlapping	Not mentioned
cg20000049	ARL6IP4	Jansen et al. 2020	Not mentioned	ENIGMA data and the HC-GWAS data (Cohort)	Not mentioned	47316	Brain volume & IQ overlapping	Not mentioned
cg20028483	NT5C2	Jansen et al. 2020	Not mentioned	ENIGMA data and the HC-GWAS data (Cohort)	Not mentioned	47316	Brain volume & IQ overlapping	Not mentioned
cg20129313	RPRML	Jansen et al. 2020	Not mentioned	ENIGMA data and the HC-GWAS data (Cohort)	Not mentioned	47316	Brain volume & IQ overlapping	Not mentioned
cg20217307	TCF19	Jansen et al. 2020	Not mentioned	ENIGMA data and the HC-GWAS data (Cohort)	Not mentioned	47316	Brain volume & IQ overlapping	Not mentioned
cg20277157	ARMC2	Jansen et al. 2020	Not mentioned	ENIGMA data and the HC-GWAS data (Cohort)	Not mentioned	47316	Brain volume & IQ overlapping	Not mentioned
cg20301962	FZD2	Jansen et al. 2020	Not mentioned	ENIGMA data and the HC-GWAS data (Cohort)	Not mentioned	47316	Brain volume & IQ overlapping	Not mentioned
cg20316380	ACTR1A	Jansen et al. 2020	Not mentioned	ENIGMA data and the HC-GWAS data (Cohort)	Not mentioned	47316	Brain volume & IQ overlapping	Not mentioned
cg20335906	DDR1	Jansen et al. 2020	Not mentioned	ENIGMA data and the HC-GWAS data (Cohort)	Not mentioned	47316	Brain volume & IQ overlapping	Not mentioned
cg20345589	FBXL15	Jansen et al. 2020	Not mentioned	ENIGMA data and the HC-GWAS data (Cohort)	Not mentioned	47316	Brain volume & IQ overlapping	Not mentioned
cg20355401	DCAKD	Jansen et al. 2020	Not mentioned	ENIGMA data and the HC-GWAS data (Cohort)	Not mentioned	47316	Brain volume & IQ overlapping	Not mentioned
cg20361540	VPS37B	Jansen et al. 2020	Not mentioned	ENIGMA data and the HC-GWAS data (Cohort)	Not mentioned	47316	Brain volume & IQ overlapping	Not mentioned
cg20408074	HLA-B	Jansen et al. 2020	Not mentioned	ENIGMA data and the HC-GWAS data (Cohort)	Not mentioned	47316	Brain volume & IQ overlapping	Not mentioned
cg20475000	USMG5	Jansen et al. 2020	Not mentioned	ENIGMA data and the HC-GWAS data (Cohort)	Not mentioned	47316	Brain volume & IQ overlapping	Not mentioned
cg20584679	VARS2	Jansen et al. 2020	Not mentioned	ENIGMA data and the HC-GWAS data (Cohort)	Not mentioned	47316	Brain volume & IQ overlapping	Not mentioned
cg20601314	FBXL15	Jansen et al. 2020	Not mentioned	ENIGMA data and the HC-GWAS data (Cohort)	Not mentioned	47316	Brain volume & IQ overlapping	Not mentioned
cg20650802	IER3	Jansen et al. 2020	Not mentioned	ENIGMA data and the HC-GWAS data (Cohort)	Not mentioned	47316	Brain volume & IQ overlapping	Not mentioned
cg20683565	FBXL15	Jansen et al. 2020	Not mentioned	ENIGMA data and the HC-GWAS data (Cohort)	Not mentioned	47316	Brain volume & IQ overlapping	Not mentioned
cg20902758	FLOT1	Jansen et al. 2020	Not mentioned	ENIGMA data and the HC-GWAS data (Cohort)	Not mentioned	47316	Brain volume & IQ overlapping	Not mentioned
cg20955507	DDR1	Jansen et al. 2020	Not mentioned	ENIGMA data and the HC-GWAS data (Cohort)	Not mentioned	47316	Brain volume & IQ overlapping	Not mentioned
cg21066028	DCAKD	Jansen et al. 2020	Not mentioned	ENIGMA data and the HC-GWAS data (Cohort)	Not mentioned	47316	Brain volume & IQ overlapping	Not mentioned
cg21125112	ARMC2	Jansen et al. 2020	Not mentioned	ENIGMA data and the HC-GWAS data (Cohort)	Not mentioned	47316	Brain volume & IQ overlapping	Not mentioned
cg21132931	DCAKD	Jansen et al. 2020	Not mentioned	ENIGMA data and the HC-GWAS data (Cohort)	Not mentioned	47316	Brain volume & IQ overlapping	Not mentioned
cg21165793	TCF19	Jansen et al. 2020	Not mentioned	ENIGMA data and the HC-GWAS data (Cohort)	Not mentioned	47316	Brain volume & IQ overlapping	Not mentioned
cg21209911	SF3B1	Jansen et al. 2020	Not mentioned	ENIGMA data and the HC-GWAS data (Cohort)	Not mentioned	47316	Brain volume & IQ overlapping	Not mentioned
cg21239660	GOSR2	Jansen et al. 2020	Not mentioned	ENIGMA data and the HC-GWAS data (Cohort)	Not mentioned	47316	Brain volume & IQ overlapping	Not mentioned
cg21273098	SMPD2	Jansen et al. 2020	Not mentioned	ENIGMA data and the HC-GWAS data (Cohort)	Not mentioned	47316	Brain volume & IQ overlapping	Not mentioned
cg21334609	CCHCR1	Jansen et al. 2020	Not mentioned	ENIGMA data and the HC-GWAS data (Cohort)	Not mentioned	47316	Brain volume & IQ overlapping	Not mentioned
cg21381511	SUFU	Jansen et al. 2020	Not mentioned	ENIGMA data and the HC-GWAS data (Cohort)	Not mentioned	47316	Brain volume & IQ overlapping	Not mentioned
cg21384402	INA	Jansen et al. 2020	Not mentioned	ENIGMA data and the HC-GWAS data (Cohort)	Not mentioned	47316	Brain volume & IQ overlapping	Not mentioned
cg21419475	EIF2B1	Jansen et al. 2020	Not mentioned	ENIGMA data and the HC-GWAS data (Cohort)	Not mentioned	47316	Brain volume & IQ overlapping	Not mentioned
cg21435957	FLOT1	Jansen et al. 2020	Not mentioned	ENIGMA data and the HC-GWAS data (Cohort)	Not mentioned	47316	Brain volume & IQ overlapping	Not mentioned
cg21565781	SETD8	Jansen et al. 2020	Not mentioned	ENIGMA data and the HC-GWAS data (Cohort)	Not mentioned	47316	Brain volume & IQ overlapping	Not mentioned
cg21571937	FZD2	Jansen et al. 2020	Not mentioned	ENIGMA data and the HC-GWAS data (Cohort)	Not mentioned	47316	Brain volume & IQ overlapping	Not mentioned
cg21637282	GOSR2	Jansen et al. 2020	Not mentioned	ENIGMA data and the HC-GWAS data (Cohort)	Not mentioned	47316	Brain volume & IQ overlapping	Not mentioned
cg21645070	SETD8	Jansen et al. 2020	Not mentioned	ENIGMA data and the HC-GWAS data (Cohort)	Not mentioned	47316	Brain volume & IQ overlapping	Not mentioned
cg21677258	DDR1	Jansen et al. 2020	Not mentioned	ENIGMA data and the HC-GWAS data (Cohort)	Not mentioned	47316	Brain volume & IQ overlapping	Not mentioned
cg21745287	ARL6IP4	Jansen et al. 2020	Not mentioned	ENIGMA data and the HC-GWAS data (Cohort)	Not mentioned	47316	Brain volume & IQ overlapping	Not mentioned
cg21761853	FLOT1	Jansen et al. 2020	Not mentioned	ENIGMA data and the HC-GWAS data (Cohort)	Not mentioned	47316	Brain volume & IQ overlapping	Not mentioned
cg21799473	TCF19	Jansen et al. 2020	Not mentioned	ENIGMA data and the HC-GWAS data (Cohort)	Not mentioned	47316	Brain volume & IQ overlapping	Not mentioned
cg21814615	KNTC1	Jansen et al. 2020	Not mentioned	ENIGMA data and the HC-GWAS data (Cohort)	Not mentioned	47316	Brain volume & IQ overlapping	Not mentioned
cg21821643	TBX21	Jansen et al. 2020	Not mentioned	ENIGMA data and the HC-GWAS data (Cohort)	Not mentioned	47316	Brain volume & IQ overlapping	Not mentioned
cg21843517	SNRNP35	Jansen et al. 2020	Not mentioned	ENIGMA data and the HC-GWAS data (Cohort)	Not mentioned	47316	Brain volume & IQ overlapping	Not mentioned
cg22038249	FLOT1	Jansen et al. 2020	Not mentioned	ENIGMA data and the HC-GWAS data (Cohort)	Not mentioned	47316	Brain volume & IQ overlapping	Not mentioned
cg22063321	FLOT1	Jansen et al. 2020	Not mentioned	ENIGMA data and the HC-GWAS data (Cohort)	Not mentioned	47316	Brain volume & IQ overlapping	Not mentioned
cg22150763	TCF19	Jansen et al. 2020	Not mentioned	ENIGMA data and the HC-GWAS data (Cohort)	Not mentioned	47316	Brain volume & IQ overlapping	Not mentioned
cg22237346	ARL6IP4	Jansen et al. 2020	Not mentioned	ENIGMA data and the HC-GWAS data (Cohort)	Not mentioned	47316	Brain volume & IQ overlapping	Not mentioned
cg22249456	EIF2B1	Jansen et al. 2020	Not mentioned	ENIGMA data and the HC-GWAS data (Cohort)	Not mentioned	47316	Brain volume & IQ overlapping	Not mentioned
cg22341471	ABCB9	Jansen et al. 2020	Not mentioned	ENIGMA data and the HC-GWAS data (Cohort)	Not mentioned	47316	Brain volume & IQ overlapping	Not mentioned
cg22391400	SLK	Jansen et al. 2020	Not mentioned	ENIGMA data and the HC-GWAS data (Cohort)	Not mentioned	47316	Brain volume & IQ overlapping	Not mentioned
cg22457642	SESN1	Jansen et al. 2020	Not mentioned	ENIGMA data and the HC-GWAS data (Cohort)	Not mentioned	47316	Brain volume & IQ overlapping	Not mentioned
cg22485298	DDR1	Jansen et al. 2020	Not mentioned	ENIGMA data and the HC-GWAS data (Cohort)	Not mentioned	47316	Brain volume & IQ overlapping	Not mentioned
cg22674412	RPRML	Jansen et al. 2020	Not mentioned	ENIGMA data and the HC-GWAS data (Cohort)	Not mentioned	47316	Brain volume & IQ overlapping	Not mentioned
cg22681114	CCHCR1	Jansen et al. 2020	Not mentioned	ENIGMA data and the HC-GWAS data (Cohort)	Not mentioned	47316	Brain volume & IQ overlapping	Not mentioned
cg22692488	TCF19	Jansen et al. 2020	Not mentioned	ENIGMA data and the HC-GWAS data (Cohort)	Not mentioned	47316	Brain volume & IQ overlapping	Not mentioned
cg22693055	SOBP	Jansen et al. 2020	Not mentioned	ENIGMA data and the HC-GWAS data (Cohort)	Not mentioned	47316	Brain volume & IQ overlapping	Not mentioned
cg22697517	DBF4B	Jansen et al. 2020	Not mentioned	ENIGMA data and the HC-GWAS data (Cohort)	Not mentioned	47316	Brain volume & IQ overlapping	Not mentioned
cg22871962	RILPL2	Jansen et al. 2020	Not mentioned	ENIGMA data and the HC-GWAS data (Cohort)	Not mentioned	47316	Brain volume & IQ overlapping	Not mentioned
cg22909677	ARMC2	Jansen et al. 2020	Not mentioned	ENIGMA data and the HC-GWAS data (Cohort)	Not mentioned	47316	Brain volume & IQ overlapping	Not mentioned
cg23001000	DDR1	Jansen et al. 2020	Not mentioned	ENIGMA data and the HC-GWAS data (Cohort)	Not mentioned	47316	Brain volume & IQ overlapping	Not mentioned
cg23100375	ABCB9	Jansen et al. 2020	Not mentioned	ENIGMA data and the HC-GWAS data (Cohort)	Not mentioned	47316	Brain volume & IQ overlapping	Not mentioned
cg23109444	DBF4B	Jansen et al. 2020	Not mentioned	ENIGMA data and the HC-GWAS data (Cohort)	Not mentioned	47316	Brain volume & IQ overlapping	Not mentioned
cg23157618	ABCB9	Jansen et al. 2020	Not mentioned	ENIGMA data and the HC-GWAS data (Cohort)	Not mentioned	47316	Brain volume & IQ overlapping	Not mentioned
cg23187205	SESN1	Jansen et al. 2020	Not mentioned	ENIGMA data and the HC-GWAS data (Cohort)	Not mentioned	47316	Brain volume & IQ overlapping	Not mentioned
cg23312248	ARL6IP4	Jansen et al. 2020	Not mentioned	ENIGMA data and the HC-GWAS data (Cohort)	Not mentioned	47316	Brain volume & IQ overlapping	Not mentioned
cg23322172	TMEM180	Jansen et al. 2020	Not mentioned	ENIGMA data and the HC-GWAS data (Cohort)	Not mentioned	47316	Brain volume & IQ overlapping	Not mentioned
cg23328556	VPS37B	Jansen et al. 2020	Not mentioned	ENIGMA data and the HC-GWAS data (Cohort)	Not mentioned	47316	Brain volume & IQ overlapping	Not mentioned
cg23338650	IER3	Jansen et al. 2020	Not mentioned	ENIGMA data and the HC-GWAS data (Cohort)	Not mentioned	47316	Brain volume & IQ overlapping	Not mentioned
cg23343973	FLOT1	Jansen et al. 2020	Not mentioned	ENIGMA data and the HC-GWAS data (Cohort)	Not mentioned	47316	Brain volume & IQ overlapping	Not mentioned
cg23423329	FLOT1	Jansen et al. 2020	Not mentioned	ENIGMA data and the HC-GWAS data (Cohort)	Not mentioned	47316	Brain volume & IQ overlapping	Not mentioned
cg23445859	B3GNT4	Jansen et al. 2020	Not mentioned	ENIGMA data and the HC-GWAS data (Cohort)	Not mentioned	47316	Brain volume & IQ overlapping	Not mentioned
cg23528297	VARS2	Jansen et al. 2020	Not mentioned	ENIGMA data and the HC-GWAS data (Cohort)	Not mentioned	47316	Brain volume & IQ overlapping	Not mentioned
cg23533285	HLA-B	Jansen et al. 2020	Not mentioned	ENIGMA data and the HC-GWAS data (Cohort)	Not mentioned	47316	Brain volume & IQ overlapping	Not mentioned
cg23642747	INA	Jansen et al. 2020	Not mentioned	ENIGMA data and the HC-GWAS data (Cohort)	Not mentioned	47316	Brain volume & IQ overlapping	Not mentioned
cg23646044	EFTUD2	Jansen et al. 2020	Not mentioned	ENIGMA data and the HC-GWAS data (Cohort)	Not mentioned	47316	Brain volume & IQ overlapping	Not mentioned
cg23701396	SOBP	Jansen et al. 2020	Not mentioned	ENIGMA data and the HC-GWAS data (Cohort)	Not mentioned	47316	Brain volume & IQ overlapping	Not mentioned
cg23749536	SBNO1	Jansen et al. 2020	Not mentioned	ENIGMA data and the HC-GWAS data (Cohort)	Not mentioned	47316	Brain volume & IQ overlapping	Not mentioned
cg23775991	FLOT1	Jansen et al. 2020	Not mentioned	ENIGMA data and the HC-GWAS data (Cohort)	Not mentioned	47316	Brain volume & IQ overlapping	Not mentioned
cg23819653	TCF19	Jansen et al. 2020	Not mentioned	ENIGMA data and the HC-GWAS data (Cohort)	Not mentioned	47316	Brain volume & IQ overlapping	Not mentioned
cg23832061	PPIL6	Jansen et al. 2020	Not mentioned	ENIGMA data and the HC-GWAS data (Cohort)	Not mentioned	47316	Brain volume & IQ overlapping	Not mentioned
cg23840219	SESN1	Jansen et al. 2020	Not mentioned	ENIGMA data and the HC-GWAS data (Cohort)	Not mentioned	47316	Brain volume & IQ overlapping	Not mentioned
cg23884626	CCHCR1	Jansen et al. 2020	Not mentioned	ENIGMA data and the HC-GWAS data (Cohort)	Not mentioned	47316	Brain volume & IQ overlapping	Not mentioned
cg23917768	DCAKD	Jansen et al. 2020	Not mentioned	ENIGMA data and the HC-GWAS data (Cohort)	Not mentioned	47316	Brain volume & IQ overlapping	Not mentioned
cg23959612	CD164	Jansen et al. 2020	Not mentioned	ENIGMA data and the HC-GWAS data (Cohort)	Not mentioned	47316	Brain volume & IQ overlapping	Not mentioned
cg23978557	PPIL6	Jansen et al. 2020	Not mentioned	ENIGMA data and the HC-GWAS data (Cohort)	Not mentioned	47316	Brain volume & IQ overlapping	Not mentioned
cg23998635	TCF19	Jansen et al. 2020	Not mentioned	ENIGMA data and the HC-GWAS data (Cohort)	Not mentioned	47316	Brain volume & IQ overlapping	Not mentioned
cg24000189	FLOT1	Jansen et al. 2020	Not mentioned	ENIGMA data and the HC-GWAS data (Cohort)	Not mentioned	47316	Brain volume & IQ overlapping	Not mentioned
cg24030086	SETD8	Jansen et al. 2020	Not mentioned	ENIGMA data and the HC-GWAS data (Cohort)	Not mentioned	47316	Brain volume & IQ overlapping	Not mentioned
cg24038745	POU5F1	Jansen et al. 2020	Not mentioned	ENIGMA data and the HC-GWAS data (Cohort)	Not mentioned	47316	Brain volume & IQ overlapping	Not mentioned
cg24282845	DDR1	Jansen et al. 2020	Not mentioned	ENIGMA data and the HC-GWAS data (Cohort)	Not mentioned	47316	Brain volume & IQ overlapping	Not mentioned
cg24303888	DDR1	Jansen et al. 2020	Not mentioned	ENIGMA data and the HC-GWAS data (Cohort)	Not mentioned	47316	Brain volume & IQ overlapping	Not mentioned
cg24315770	USMG5	Jansen et al. 2020	Not mentioned	ENIGMA data and the HC-GWAS data (Cohort)	Not mentioned	47316	Brain volume & IQ overlapping	Not mentioned
cg24354954	DCAKD	Jansen et al. 2020	Not mentioned	ENIGMA data and the HC-GWAS data (Cohort)	Not mentioned	47316	Brain volume & IQ overlapping	Not mentioned
cg24382918	ATP1B3	Jansen et al. 2020	Not mentioned	ENIGMA data and the HC-GWAS data (Cohort)	Not mentioned	47316	Brain volume & IQ overlapping	Not mentioned
cg24385709	CCHCR1	Jansen et al. 2020	Not mentioned	ENIGMA data and the HC-GWAS data (Cohort)	Not mentioned	47316	Brain volume & IQ overlapping	Not mentioned
cg24394771	ATP1B3	Jansen et al. 2020	Not mentioned	ENIGMA data and the HC-GWAS data (Cohort)	Not mentioned	47316	Brain volume & IQ overlapping	Not mentioned
cg24451653	SUFU	Jansen et al. 2020	Not mentioned	ENIGMA data and the HC-GWAS data (Cohort)	Not mentioned	47316	Brain volume & IQ overlapping	Not mentioned
cg24517380	VARS2	Jansen et al. 2020	Not mentioned	ENIGMA data and the HC-GWAS data (Cohort)	Not mentioned	47316	Brain volume & IQ overlapping	Not mentioned
cg24566261	DDR1	Jansen et al. 2020	Not mentioned	ENIGMA data and the HC-GWAS data (Cohort)	Not mentioned	47316	Brain volume & IQ overlapping	Not mentioned
cg24592962	AS3MT	Jansen et al. 2020	Not mentioned	ENIGMA data and the HC-GWAS data (Cohort)	Not mentioned	47316	Brain volume & IQ overlapping	Not mentioned
cg24680586	INA	Jansen et al. 2020	Not mentioned	ENIGMA data and the HC-GWAS data (Cohort)	Not mentioned	47316	Brain volume & IQ overlapping	Not mentioned
cg24691904	VPS37B	Jansen et al. 2020	Not mentioned	ENIGMA data and the HC-GWAS data (Cohort)	Not mentioned	47316	Brain volume & IQ overlapping	Not mentioned
cg24758173	SUFU	Jansen et al. 2020	Not mentioned	ENIGMA data and the HC-GWAS data (Cohort)	Not mentioned	47316	Brain volume & IQ overlapping	Not mentioned
cg24790589	ABCB9	Jansen et al. 2020	Not mentioned	ENIGMA data and the HC-GWAS data (Cohort)	Not mentioned	47316	Brain volume & IQ overlapping	Not mentioned
cg24820303	RPLP0	Jansen et al. 2020	Not mentioned	ENIGMA data and the HC-GWAS data (Cohort)	Not mentioned	47316	Brain volume & IQ overlapping	Not mentioned
cg24876187	CCHCR1	Jansen et al. 2020	Not mentioned	ENIGMA data and the HC-GWAS data (Cohort)	Not mentioned	47316	Brain volume & IQ overlapping	Not mentioned
cg24910739	ARL17A	Jansen et al. 2020	Not mentioned	ENIGMA data and the HC-GWAS data (Cohort)	Not mentioned	47316	Brain volume & IQ overlapping	Not mentioned
cg24917527	FZD2	Jansen et al. 2020	Not mentioned	ENIGMA data and the HC-GWAS data (Cohort)	Not mentioned	47316	Brain volume & IQ overlapping	Not mentioned
cg25079997	VPS37B	Jansen et al. 2020	Not mentioned	ENIGMA data and the HC-GWAS data (Cohort)	Not mentioned	47316	Brain volume & IQ overlapping	Not mentioned
cg25127315	ARMC2	Jansen et al. 2020	Not mentioned	ENIGMA data and the HC-GWAS data (Cohort)	Not mentioned	47316	Brain volume & IQ overlapping	Not mentioned
cg25136687	REV3L	Jansen et al. 2020	Not mentioned	ENIGMA data and the HC-GWAS data (Cohort)	Not mentioned	47316	Brain volume & IQ overlapping	Not mentioned
cg25143771	AS3MT	Jansen et al. 2020	Not mentioned	ENIGMA data and the HC-GWAS data (Cohort)	Not mentioned	47316	Brain volume & IQ overlapping	Not mentioned
cg25164894	FLOT1	Jansen et al. 2020	Not mentioned	ENIGMA data and the HC-GWAS data (Cohort)	Not mentioned	47316	Brain volume & IQ overlapping	Not mentioned
cg25251478	DDR1	Jansen et al. 2020	Not mentioned	ENIGMA data and the HC-GWAS data (Cohort)	Not mentioned	47316	Brain volume & IQ overlapping	Not mentioned
cg25324601	NT5C2	Jansen et al. 2020	Not mentioned	ENIGMA data and the HC-GWAS data (Cohort)	Not mentioned	47316	Brain volume & IQ overlapping	Not mentioned
cg25355501	HLA-C	Jansen et al. 2020	Not mentioned	ENIGMA data and the HC-GWAS data (Cohort)	Not mentioned	47316	Brain volume & IQ overlapping	Not mentioned
cg25538415	DCAKD	Jansen et al. 2020	Not mentioned	ENIGMA data and the HC-GWAS data (Cohort)	Not mentioned	47316	Brain volume & IQ overlapping	Not mentioned
cg25560772	RPRML	Jansen et al. 2020	Not mentioned	ENIGMA data and the HC-GWAS data (Cohort)	Not mentioned	47316	Brain volume & IQ overlapping	Not mentioned
cg25574761	B3GNT4	Jansen et al. 2020	Not mentioned	ENIGMA data and the HC-GWAS data (Cohort)	Not mentioned	47316	Brain volume & IQ overlapping	Not mentioned
cg25586244	VARS2	Jansen et al. 2020	Not mentioned	ENIGMA data and the HC-GWAS data (Cohort)	Not mentioned	47316	Brain volume & IQ overlapping	Not mentioned
cg25605038	SUFU	Jansen et al. 2020	Not mentioned	ENIGMA data and the HC-GWAS data (Cohort)	Not mentioned	47316	Brain volume & IQ overlapping	Not mentioned
cg25607383	DDR1	Jansen et al. 2020	Not mentioned	ENIGMA data and the HC-GWAS data (Cohort)	Not mentioned	47316	Brain volume & IQ overlapping	Not mentioned
cg25716065	DDX55	Jansen et al. 2020	Not mentioned	ENIGMA data and the HC-GWAS data (Cohort)	Not mentioned	47316	Brain volume & IQ overlapping	Not mentioned
cg25796098	FLOT1	Jansen et al. 2020	Not mentioned	ENIGMA data and the HC-GWAS data (Cohort)	Not mentioned	47316	Brain volume & IQ overlapping	Not mentioned
cg25798112	ATP1B3	Jansen et al. 2020	Not mentioned	ENIGMA data and the HC-GWAS data (Cohort)	Not mentioned	47316	Brain volume & IQ overlapping	Not mentioned
cg25932239	SNRNP35	Jansen et al. 2020	Not mentioned	ENIGMA data and the HC-GWAS data (Cohort)	Not mentioned	47316	Brain volume & IQ overlapping	Not mentioned
cg25943433	DDR1	Jansen et al. 2020	Not mentioned	ENIGMA data and the HC-GWAS data (Cohort)	Not mentioned	47316	Brain volume & IQ overlapping	Not mentioned
cg25957092	VPS37B	Jansen et al. 2020	Not mentioned	ENIGMA data and the HC-GWAS data (Cohort)	Not mentioned	47316	Brain volume & IQ overlapping	Not mentioned
cg25958158	INA	Jansen et al. 2020	Not mentioned	ENIGMA data and the HC-GWAS data (Cohort)	Not mentioned	47316	Brain volume & IQ overlapping	Not mentioned
cg25958454	TBKBP1	Jansen et al. 2020	Not mentioned	ENIGMA data and the HC-GWAS data (Cohort)	Not mentioned	47316	Brain volume & IQ overlapping	Not mentioned
cg25984524	NT5C2	Jansen et al. 2020	Not mentioned	ENIGMA data and the HC-GWAS data (Cohort)	Not mentioned	47316	Brain volume & IQ overlapping	Not mentioned
cg26146308	DDR1	Jansen et al. 2020	Not mentioned	ENIGMA data and the HC-GWAS data (Cohort)	Not mentioned	47316	Brain volume & IQ overlapping	Not mentioned
cg26176158	NT5C2	Jansen et al. 2020	Not mentioned	ENIGMA data and the HC-GWAS data (Cohort)	Not mentioned	47316	Brain volume & IQ overlapping	Not mentioned
cg26332985	SUFU	Jansen et al. 2020	Not mentioned	ENIGMA data and the HC-GWAS data (Cohort)	Not mentioned	47316	Brain volume & IQ overlapping	Not mentioned
cg26349395	TBKBP1	Jansen et al. 2020	Not mentioned	ENIGMA data and the HC-GWAS data (Cohort)	Not mentioned	47316	Brain volume & IQ overlapping	Not mentioned
cg26376168	IER3	Jansen et al. 2020	Not mentioned	ENIGMA data and the HC-GWAS data (Cohort)	Not mentioned	47316	Brain volume & IQ overlapping	Not mentioned
cg26401822	ABCB9	Jansen et al. 2020	Not mentioned	ENIGMA data and the HC-GWAS data (Cohort)	Not mentioned	47316	Brain volume & IQ overlapping	Not mentioned
cg26427417	TCTN2	Jansen et al. 2020	Not mentioned	ENIGMA data and the HC-GWAS data (Cohort)	Not mentioned	47316	Brain volume & IQ overlapping	Not mentioned
cg26439071	TCTN2	Jansen et al. 2020	Not mentioned	ENIGMA data and the HC-GWAS data (Cohort)	Not mentioned	47316	Brain volume & IQ overlapping	Not mentioned
cg26467571	VARS2	Jansen et al. 2020	Not mentioned	ENIGMA data and the HC-GWAS data (Cohort)	Not mentioned	47316	Brain volume & IQ overlapping	Not mentioned
cg26494424	EIF2B1	Jansen et al. 2020	Not mentioned	ENIGMA data and the HC-GWAS data (Cohort)	Not mentioned	47316	Brain volume & IQ overlapping	Not mentioned
cg26558689	ARMC2	Jansen et al. 2020	Not mentioned	ENIGMA data and the HC-GWAS data (Cohort)	Not mentioned	47316	Brain volume & IQ overlapping	Not mentioned
cg26607785	TBX21	Jansen et al. 2020	Not mentioned	ENIGMA data and the HC-GWAS data (Cohort)	Not mentioned	47316	Brain volume & IQ overlapping	Not mentioned
cg26631178	TBKBP1	Jansen et al. 2020	Not mentioned	ENIGMA data and the HC-GWAS data (Cohort)	Not mentioned	47316	Brain volume & IQ overlapping	Not mentioned
cg26675219	ATP1B3	Jansen et al. 2020	Not mentioned	ENIGMA data and the HC-GWAS data (Cohort)	Not mentioned	47316	Brain volume & IQ overlapping	Not mentioned
cg26677103	TBKBP1	Jansen et al. 2020	Not mentioned	ENIGMA data and the HC-GWAS data (Cohort)	Not mentioned	47316	Brain volume & IQ overlapping	Not mentioned
cg26731885	SUFU	Jansen et al. 2020	Not mentioned	ENIGMA data and the HC-GWAS data (Cohort)	Not mentioned	47316	Brain volume & IQ overlapping	Not mentioned
cg26755097	FLOT1	Jansen et al. 2020	Not mentioned	ENIGMA data and the HC-GWAS data (Cohort)	Not mentioned	47316	Brain volume & IQ overlapping	Not mentioned
cg26803670	ABCB9	Jansen et al. 2020	Not mentioned	ENIGMA data and the HC-GWAS data (Cohort)	Not mentioned	47316	Brain volume & IQ overlapping	Not mentioned
cg26814847	DENR	Jansen et al. 2020	Not mentioned	ENIGMA data and the HC-GWAS data (Cohort)	Not mentioned	47316	Brain volume & IQ overlapping	Not mentioned
cg26858073	DDR1	Jansen et al. 2020	Not mentioned	ENIGMA data and the HC-GWAS data (Cohort)	Not mentioned	47316	Brain volume & IQ overlapping	Not mentioned
cg26880762	SNRNP35	Jansen et al. 2020	Not mentioned	ENIGMA data and the HC-GWAS data (Cohort)	Not mentioned	47316	Brain volume & IQ overlapping	Not mentioned
cg26909813	RPRML	Jansen et al. 2020	Not mentioned	ENIGMA data and the HC-GWAS data (Cohort)	Not mentioned	47316	Brain volume & IQ overlapping	Not mentioned
cg26942772	VPS37B	Jansen et al. 2020	Not mentioned	ENIGMA data and the HC-GWAS data (Cohort)	Not mentioned	47316	Brain volume & IQ overlapping	Not mentioned
cg26981809	TBKBP1	Jansen et al. 2020	Not mentioned	ENIGMA data and the HC-GWAS data (Cohort)	Not mentioned	47316	Brain volume & IQ overlapping	Not mentioned
cg27057509	VARS2	Jansen et al. 2020	Not mentioned	ENIGMA data and the HC-GWAS data (Cohort)	Not mentioned	47316	Brain volume & IQ overlapping	Not mentioned
cg27083089	HLA-B	Jansen et al. 2020	Not mentioned	ENIGMA data and the HC-GWAS data (Cohort)	Not mentioned	47316	Brain volume & IQ overlapping	Not mentioned
cg27171704	TBKBP1	Jansen et al. 2020	Not mentioned	ENIGMA data and the HC-GWAS data (Cohort)	Not mentioned	47316	Brain volume & IQ overlapping	Not mentioned
cg27185128	GOSR2	Jansen et al. 2020	Not mentioned	ENIGMA data and the HC-GWAS data (Cohort)	Not mentioned	47316	Brain volume & IQ overlapping	Not mentioned
cg27224392	SFXN2	Jansen et al. 2020	Not mentioned	ENIGMA data and the HC-GWAS data (Cohort)	Not mentioned	47316	Brain volume & IQ overlapping	Not mentioned
cg27252137	TCTN2	Jansen et al. 2020	Not mentioned	ENIGMA data and the HC-GWAS data (Cohort)	Not mentioned	47316	Brain volume & IQ overlapping	Not mentioned
cg27391127	TRIM8	Jansen et al. 2020	Not mentioned	ENIGMA data and the HC-GWAS data (Cohort)	Not mentioned	47316	Brain volume & IQ overlapping	Not mentioned
cg27508021	NT5C2	Jansen et al. 2020	Not mentioned	ENIGMA data and the HC-GWAS data (Cohort)	Not mentioned	47316	Brain volume & IQ overlapping	Not mentioned
cg27525647	VARS2	Jansen et al. 2020	Not mentioned	ENIGMA data and the HC-GWAS data (Cohort)	Not mentioned	47316	Brain volume & IQ overlapping	Not mentioned
cg27593250	DDR1	Jansen et al. 2020	Not mentioned	ENIGMA data and the HC-GWAS data (Cohort)	Not mentioned	47316	Brain volume & IQ overlapping	Not mentioned
cg00111677	CHRNA7	Kong et al. 2013	Not mentioned	literature search(IQ-associated gene database from previous studies)	Not mentioned	Not mentioned	IQ	Not mentioned
cg00247334	OXTR	Kong et al. 2013	Not mentioned	literature search(IQ-associated gene database from previous studies)	Not mentioned	Not mentioned	IQ	Not mentioned
cg00328971	IGF2R	Kong et al. 2013	Not mentioned	literature search(IQ-associated gene database from previous studies)	Not mentioned	Not mentioned	IQ	Not mentioned
cg00525874	SLC6A3	Kong et al. 2013	Not mentioned	literature search(IQ-associated gene database from previous studies)	Not mentioned	Not mentioned	IQ	Not mentioned
cg00556112	DRD4	Kong et al. 2013	Not mentioned	literature search(IQ-associated gene database from previous studies)	Not mentioned	Not mentioned	IQ	Not mentioned
cg00721086	CHRNA7	Kong et al. 2013	Not mentioned	literature search(IQ-associated gene database from previous studies)	Not mentioned	Not mentioned	IQ	Not mentioned
cg00949532	MCPH1	Kong et al. 2013	Not mentioned	literature search(IQ-associated gene database from previous studies)	Not mentioned	Not mentioned	IQ	Not mentioned
cg00973677	CHRM2	Kong et al. 2013	Not mentioned	literature search(IQ-associated gene database from previous studies)	Not mentioned	Not mentioned	IQ	Not mentioned
cg00997378	SLC6A3	Kong et al. 2013	Not mentioned	literature search(IQ-associated gene database from previous studies)	Not mentioned	Not mentioned	IQ	Not mentioned
cg01135950	SLC6A3	Kong et al. 2013	Not mentioned	literature search(IQ-associated gene database from previous studies)	Not mentioned	Not mentioned	IQ	Not mentioned
cg01204634	SLC6A3	Kong et al. 2013	Not mentioned	literature search(IQ-associated gene database from previous studies)	Not mentioned	Not mentioned	IQ	Not mentioned
cg01544777	MCPH1	Kong et al. 2013	Not mentioned	literature search(IQ-associated gene database from previous studies)	Not mentioned	Not mentioned	IQ	Not mentioned
cg01620540	HTR2A	Kong et al. 2013	Not mentioned	literature search(IQ-associated gene database from previous studies)	Not mentioned	Not mentioned	IQ	Not mentioned
cg01775245	MCPH1	Kong et al. 2013	Not mentioned	literature search(IQ-associated gene database from previous studies)	Not mentioned	Not mentioned	IQ	Not mentioned
cg01936565	CTSD	Kong et al. 2013	Not mentioned	literature search(IQ-associated gene database from previous studies)	Not mentioned	Not mentioned	IQ	Not mentioned
cg01943813	ALDH5A1	Kong et al. 2013	Not mentioned	literature search(IQ-associated gene database from previous studies)	Not mentioned	Not mentioned	IQ	Not mentioned
cg02079963	IGF2R	Kong et al. 2013	Not mentioned	literature search(IQ-associated gene database from previous studies)	Not mentioned	Not mentioned	IQ	Not mentioned
cg02192228	OXTR	Kong et al. 2013	Not mentioned	literature search(IQ-associated gene database from previous studies)	Not mentioned	Not mentioned	IQ	Not mentioned
cg02213466	MCPH1	Kong et al. 2013	Not mentioned	literature search(IQ-associated gene database from previous studies)	Not mentioned	Not mentioned	IQ	Not mentioned
cg02396797	IGF2R	Kong et al. 2013	Not mentioned	literature search(IQ-associated gene database from previous studies)	Not mentioned	Not mentioned	IQ	Not mentioned
cg02563962	FADS2	Kong et al. 2013	Not mentioned	literature search(IQ-associated gene database from previous studies)	Not mentioned	Not mentioned	IQ	Not mentioned
cg02582619	DTNBP1	Kong et al. 2013	Not mentioned	literature search(IQ-associated gene database from previous studies)	Not mentioned	Not mentioned	IQ	Not mentioned
cg02744937	IGF2R	Kong et al. 2013	Not mentioned	literature search(IQ-associated gene database from previous studies)	Not mentioned	Not mentioned	IQ	Not mentioned
cg02762115	DRD4	Kong et al. 2013	Not mentioned	literature search(IQ-associated gene database from previous studies)	Not mentioned	Not mentioned	IQ	Not mentioned
cg02830023	DTNBP1	Kong et al. 2013	Not mentioned	literature search(IQ-associated gene database from previous studies)	Not mentioned	Not mentioned	IQ	Not mentioned
cg02929434	SLC6A3	Kong et al. 2013	Not mentioned	literature search(IQ-associated gene database from previous studies)	Not mentioned	Not mentioned	IQ	Not mentioned
cg03003218	ALDH5A1	Kong et al. 2013	Not mentioned	literature search(IQ-associated gene database from previous studies)	Not mentioned	Not mentioned	IQ	Not mentioned
cg03381304	MCPH1	Kong et al. 2013	Not mentioned	literature search(IQ-associated gene database from previous studies)	Not mentioned	Not mentioned	IQ	Not mentioned
cg03569068	SNAP25	Kong et al. 2013	Not mentioned	literature search(IQ-associated gene database from previous studies)	Not mentioned	Not mentioned	IQ	Not mentioned
cg03634777	IGF2R	Kong et al. 2013	Not mentioned	literature search(IQ-associated gene database from previous studies)	Not mentioned	Not mentioned	IQ	Not mentioned
cg03691958	DRD2	Kong et al. 2013	Not mentioned	literature search(IQ-associated gene database from previous studies)	Not mentioned	Not mentioned	IQ	Not mentioned
cg03750742	ASPM	Kong et al. 2013	Not mentioned	literature search(IQ-associated gene database from previous studies)	Not mentioned	Not mentioned	IQ	Not mentioned
cg03773820	MCPH1	Kong et al. 2013	Not mentioned	literature search(IQ-associated gene database from previous studies)	Not mentioned	Not mentioned	IQ	Not mentioned
cg03855291	DRD4	Kong et al. 2013	Not mentioned	literature search(IQ-associated gene database from previous studies)	Not mentioned	Not mentioned	IQ	Not mentioned
cg03901281	SLC6A3	Kong et al. 2013	Not mentioned	literature search(IQ-associated gene database from previous studies)	Not mentioned	Not mentioned	IQ	Not mentioned
cg03909863	DRD4	Kong et al. 2013	Not mentioned	literature search(IQ-associated gene database from previous studies)	Not mentioned	Not mentioned	IQ	Not mentioned
cg03988700	SLC6A3	Kong et al. 2013	Not mentioned	literature search(IQ-associated gene database from previous studies)	Not mentioned	Not mentioned	IQ	Not mentioned
cg04210284	SLC6A3	Kong et al. 2013	Not mentioned	literature search(IQ-associated gene database from previous studies)	Not mentioned	Not mentioned	IQ	Not mentioned
cg04276370	IGF2R	Kong et al. 2013	Not mentioned	literature search(IQ-associated gene database from previous studies)	Not mentioned	Not mentioned	IQ	Not mentioned
cg04277478	DTNBP1	Kong et al. 2013	Not mentioned	literature search(IQ-associated gene database from previous studies)	Not mentioned	Not mentioned	IQ	Not mentioned
cg04353483	CCKAR	Kong et al. 2013	Not mentioned	literature search(IQ-associated gene database from previous studies)	Not mentioned	Not mentioned	IQ	Not mentioned
cg04406254	APOE	Kong et al. 2013	Not mentioned	literature search(IQ-associated gene database from previous studies)	Not mentioned	Not mentioned	IQ	Not mentioned
cg04523291	OXTR	Kong et al. 2013	Not mentioned	literature search(IQ-associated gene database from previous studies)	Not mentioned	Not mentioned	IQ	Not mentioned
cg04546747	CTSD	Kong et al. 2013	Not mentioned	literature search(IQ-associated gene database from previous studies)	Not mentioned	Not mentioned	IQ	Not mentioned
cg04598517	SLC6A3	Kong et al. 2013	Not mentioned	literature search(IQ-associated gene database from previous studies)	Not mentioned	Not mentioned	IQ	Not mentioned
cg04733681	IGF2R	Kong et al. 2013	Not mentioned	literature search(IQ-associated gene database from previous studies)	Not mentioned	Not mentioned	IQ	Not mentioned
cg04837722	IGF2R	Kong et al. 2013	Not mentioned	literature search(IQ-associated gene database from previous studies)	Not mentioned	Not mentioned	IQ	Not mentioned
cg04842426	CHRM2	Kong et al. 2013	Not mentioned	literature search(IQ-associated gene database from previous studies)	Not mentioned	Not mentioned	IQ	Not mentioned
cg05030481	SLC6A3	Kong et al. 2013	Not mentioned	literature search(IQ-associated gene database from previous studies)	Not mentioned	Not mentioned	IQ	Not mentioned
cg05232496	SLC6A3	Kong et al. 2013	Not mentioned	literature search(IQ-associated gene database from previous studies)	Not mentioned	Not mentioned	IQ	Not mentioned
cg05327864	CHRM2	Kong et al. 2013	Not mentioned	literature search(IQ-associated gene database from previous studies)	Not mentioned	Not mentioned	IQ	Not mentioned
cg05501958	APOE	Kong et al. 2013	Not mentioned	literature search(IQ-associated gene database from previous studies)	Not mentioned	Not mentioned	IQ	Not mentioned
cg05506829	HTR2A	Kong et al. 2013	Not mentioned	literature search(IQ-associated gene database from previous studies)	Not mentioned	Not mentioned	IQ	Not mentioned
cg05698098	FADS2	Kong et al. 2013	Not mentioned	literature search(IQ-associated gene database from previous studies)	Not mentioned	Not mentioned	IQ	Not mentioned
cg05717871	DRD4	Kong et al. 2013	Not mentioned	literature search(IQ-associated gene database from previous studies)	Not mentioned	Not mentioned	IQ	Not mentioned
cg05885023	IGF2R	Kong et al. 2013	Not mentioned	literature search(IQ-associated gene database from previous studies)	Not mentioned	Not mentioned	IQ	Not mentioned
cg06020661	HTR2A	Kong et al. 2013	Not mentioned	literature search(IQ-associated gene database from previous studies)	Not mentioned	Not mentioned	IQ	Not mentioned
cg06180108	IGF2R	Kong et al. 2013	Not mentioned	literature search(IQ-associated gene database from previous studies)	Not mentioned	Not mentioned	IQ	Not mentioned
cg06261059	MCPH1	Kong et al. 2013	Not mentioned	literature search(IQ-associated gene database from previous studies)	Not mentioned	Not mentioned	IQ	Not mentioned
cg06391451	IGF2R	Kong et al. 2013	Not mentioned	literature search(IQ-associated gene database from previous studies)	Not mentioned	Not mentioned	IQ	Not mentioned
cg06433879	SNAP25	Kong et al. 2013	Not mentioned	literature search(IQ-associated gene database from previous studies)	Not mentioned	Not mentioned	IQ	Not mentioned
cg06468862	CHRM2	Kong et al. 2013	Not mentioned	literature search(IQ-associated gene database from previous studies)	Not mentioned	Not mentioned	IQ	Not mentioned
cg06476131	HTR2A	Kong et al. 2013	Not mentioned	literature search(IQ-associated gene database from previous studies)	Not mentioned	Not mentioned	IQ	Not mentioned
cg06565184	MCPH1	Kong et al. 2013	Not mentioned	literature search(IQ-associated gene database from previous studies)	Not mentioned	Not mentioned	IQ	Not mentioned
cg06750524	APOE	Kong et al. 2013	Not mentioned	literature search(IQ-associated gene database from previous studies)	Not mentioned	Not mentioned	IQ	Not mentioned
cg06778429	DRD2	Kong et al. 2013	Not mentioned	literature search(IQ-associated gene database from previous studies)	Not mentioned	Not mentioned	IQ	Not mentioned
cg06825142	DRD4	Kong et al. 2013	Not mentioned	literature search(IQ-associated gene database from previous studies)	Not mentioned	Not mentioned	IQ	Not mentioned
cg07089399	MCPH1	Kong et al. 2013	Not mentioned	literature search(IQ-associated gene database from previous studies)	Not mentioned	Not mentioned	IQ	Not mentioned
cg07161615	SNAP25	Kong et al. 2013	Not mentioned	literature search(IQ-associated gene database from previous studies)	Not mentioned	Not mentioned	IQ	Not mentioned
cg07172036	DTNBP1	Kong et al. 2013	Not mentioned	literature search(IQ-associated gene database from previous studies)	Not mentioned	Not mentioned	IQ	Not mentioned
cg07212818	DRD4	Kong et al. 2013	Not mentioned	literature search(IQ-associated gene database from previous studies)	Not mentioned	Not mentioned	IQ	Not mentioned
cg07214314	IGF2R	Kong et al. 2013	Not mentioned	literature search(IQ-associated gene database from previous studies)	Not mentioned	Not mentioned	IQ	Not mentioned
cg07328351	S100B	Kong et al. 2013	Not mentioned	literature search(IQ-associated gene database from previous studies)	Not mentioned	Not mentioned	IQ	Not mentioned
cg07392358	SLC6A3	Kong et al. 2013	Not mentioned	literature search(IQ-associated gene database from previous studies)	Not mentioned	Not mentioned	IQ	Not mentioned
cg07525751	SLC6A3	Kong et al. 2013	Not mentioned	literature search(IQ-associated gene database from previous studies)	Not mentioned	Not mentioned	IQ	Not mentioned
cg07539200	MCPH1	Kong et al. 2013	Not mentioned	literature search(IQ-associated gene database from previous studies)	Not mentioned	Not mentioned	IQ	Not mentioned
cg07662864	MCPH1	Kong et al. 2013	Not mentioned	literature search(IQ-associated gene database from previous studies)	Not mentioned	Not mentioned	IQ	Not mentioned
cg07664198	CHRM2	Kong et al. 2013	Not mentioned	literature search(IQ-associated gene database from previous studies)	Not mentioned	Not mentioned	IQ	Not mentioned
cg07664579	SLC6A3	Kong et al. 2013	Not mentioned	literature search(IQ-associated gene database from previous studies)	Not mentioned	Not mentioned	IQ	Not mentioned
cg07685786	S100B	Kong et al. 2013	Not mentioned	literature search(IQ-associated gene database from previous studies)	Not mentioned	Not mentioned	IQ	Not mentioned
cg07762458	MCPH1	Kong et al. 2013	Not mentioned	literature search(IQ-associated gene database from previous studies)	Not mentioned	Not mentioned	IQ	Not mentioned
cg07999042	FADS2	Kong et al. 2013	Not mentioned	literature search(IQ-associated gene database from previous studies)	Not mentioned	Not mentioned	IQ	Not mentioned
cg08130814	MCPH1	Kong et al. 2013	Not mentioned	literature search(IQ-associated gene database from previous studies)	Not mentioned	Not mentioned	IQ	Not mentioned
cg08323651	CHRM2	Kong et al. 2013	Not mentioned	literature search(IQ-associated gene database from previous studies)	Not mentioned	Not mentioned	IQ	Not mentioned
cg08370787	ADRB2	Kong et al. 2013	Not mentioned	literature search(IQ-associated gene database from previous studies)	Not mentioned	Not mentioned	IQ	Not mentioned
cg08481732	CHRNA7	Kong et al. 2013	Not mentioned	literature search(IQ-associated gene database from previous studies)	Not mentioned	Not mentioned	IQ	Not mentioned
cg08580015	MCPH1	Kong et al. 2013	Not mentioned	literature search(IQ-associated gene database from previous studies)	Not mentioned	Not mentioned	IQ	Not mentioned
cg08713711	SLC6A3	Kong et al. 2013	Not mentioned	literature search(IQ-associated gene database from previous studies)	Not mentioned	Not mentioned	IQ	Not mentioned
cg08726248	DRD4	Kong et al. 2013	Not mentioned	literature search(IQ-associated gene database from previous studies)	Not mentioned	Not mentioned	IQ	Not mentioned
cg08845028	CCKAR	Kong et al. 2013	Not mentioned	literature search(IQ-associated gene database from previous studies)	Not mentioned	Not mentioned	IQ	Not mentioned
cg08955609	APOE	Kong et al. 2013	Not mentioned	literature search(IQ-associated gene database from previous studies)	Not mentioned	Not mentioned	IQ	Not mentioned
cg09035995	MCPH1	Kong et al. 2013	Not mentioned	literature search(IQ-associated gene database from previous studies)	Not mentioned	Not mentioned	IQ	Not mentioned
cg09148084	IGF2R	Kong et al. 2013	Not mentioned	literature search(IQ-associated gene database from previous studies)	Not mentioned	Not mentioned	IQ	Not mentioned
cg09150633	ADRB2	Kong et al. 2013	Not mentioned	literature search(IQ-associated gene database from previous studies)	Not mentioned	Not mentioned	IQ	Not mentioned
cg09394608	HTR2A	Kong et al. 2013	Not mentioned	literature search(IQ-associated gene database from previous studies)	Not mentioned	Not mentioned	IQ	Not mentioned
cg09427354	CHRNA7	Kong et al. 2013	Not mentioned	literature search(IQ-associated gene database from previous studies)	Not mentioned	Not mentioned	IQ	Not mentioned
cg09511662	IGF2R	Kong et al. 2013	Not mentioned	literature search(IQ-associated gene database from previous studies)	Not mentioned	Not mentioned	IQ	Not mentioned
cg09637024	MCPH1	Kong et al. 2013	Not mentioned	literature search(IQ-associated gene database from previous studies)	Not mentioned	Not mentioned	IQ	Not mentioned
cg09798090	HTR2A	Kong et al. 2013	Not mentioned	literature search(IQ-associated gene database from previous studies)	Not mentioned	Not mentioned	IQ	Not mentioned
cg09892121	SLC6A3	Kong et al. 2013	Not mentioned	literature search(IQ-associated gene database from previous studies)	Not mentioned	Not mentioned	IQ	Not mentioned
cg10286983	ALDH5A1	Kong et al. 2013	Not mentioned	literature search(IQ-associated gene database from previous studies)	Not mentioned	Not mentioned	IQ	Not mentioned
cg10418044	CHRM2	Kong et al. 2013	Not mentioned	literature search(IQ-associated gene database from previous studies)	Not mentioned	Not mentioned	IQ	Not mentioned
cg10451621	MCPH1	Kong et al. 2013	Not mentioned	literature search(IQ-associated gene database from previous studies)	Not mentioned	Not mentioned	IQ	Not mentioned
cg10512472	IGF2R	Kong et al. 2013	Not mentioned	literature search(IQ-associated gene database from previous studies)	Not mentioned	Not mentioned	IQ	Not mentioned
cg10519406	ASPM	Kong et al. 2013	Not mentioned	literature search(IQ-associated gene database from previous studies)	Not mentioned	Not mentioned	IQ	Not mentioned
cg10777103	DRD2	Kong et al. 2013	Not mentioned	literature search(IQ-associated gene database from previous studies)	Not mentioned	Not mentioned	IQ	Not mentioned
cg10838500	SLC6A3	Kong et al. 2013	Not mentioned	literature search(IQ-associated gene database from previous studies)	Not mentioned	Not mentioned	IQ	Not mentioned
cg10860553	SLC6A3	Kong et al. 2013	Not mentioned	literature search(IQ-associated gene database from previous studies)	Not mentioned	Not mentioned	IQ	Not mentioned
cg10979181	CHRM2	Kong et al. 2013	Not mentioned	literature search(IQ-associated gene database from previous studies)	Not mentioned	Not mentioned	IQ	Not mentioned
cg11149658	MCPH1	Kong et al. 2013	Not mentioned	literature search(IQ-associated gene database from previous studies)	Not mentioned	Not mentioned	IQ	Not mentioned
cg11203401	DTNBP1	Kong et al. 2013	Not mentioned	literature search(IQ-associated gene database from previous studies)	Not mentioned	Not mentioned	IQ	Not mentioned
cg11215015	ASPM	Kong et al. 2013	Not mentioned	literature search(IQ-associated gene database from previous studies)	Not mentioned	Not mentioned	IQ	Not mentioned
cg11234429	SLC6A3	Kong et al. 2013	Not mentioned	literature search(IQ-associated gene database from previous studies)	Not mentioned	Not mentioned	IQ	Not mentioned
cg11335335	DRD4	Kong et al. 2013	Not mentioned	literature search(IQ-associated gene database from previous studies)	Not mentioned	Not mentioned	IQ	Not mentioned
cg11336294	ASPM	Kong et al. 2013	Not mentioned	literature search(IQ-associated gene database from previous studies)	Not mentioned	Not mentioned	IQ	Not mentioned
cg11355215	SNAP25	Kong et al. 2013	Not mentioned	literature search(IQ-associated gene database from previous studies)	Not mentioned	Not mentioned	IQ	Not mentioned
cg11385631	MCPH1	Kong et al. 2013	Not mentioned	literature search(IQ-associated gene database from previous studies)	Not mentioned	Not mentioned	IQ	Not mentioned
cg11514288	HTR2A	Kong et al. 2013	Not mentioned	literature search(IQ-associated gene database from previous studies)	Not mentioned	Not mentioned	IQ	Not mentioned
cg11616777	SLC6A3	Kong et al. 2013	Not mentioned	literature search(IQ-associated gene database from previous studies)	Not mentioned	Not mentioned	IQ	Not mentioned
cg11654769	ADRB2	Kong et al. 2013	Not mentioned	literature search(IQ-associated gene database from previous studies)	Not mentioned	Not mentioned	IQ	Not mentioned
cg11656326	IGF2R	Kong et al. 2013	Not mentioned	literature search(IQ-associated gene database from previous studies)	Not mentioned	Not mentioned	IQ	Not mentioned
cg11721769	ALDH5A1	Kong et al. 2013	Not mentioned	literature search(IQ-associated gene database from previous studies)	Not mentioned	Not mentioned	IQ	Not mentioned
cg11788586	CHRM2	Kong et al. 2013	Not mentioned	literature search(IQ-associated gene database from previous studies)	Not mentioned	Not mentioned	IQ	Not mentioned
cg12007048	CTSD	Kong et al. 2013	Not mentioned	literature search(IQ-associated gene database from previous studies)	Not mentioned	Not mentioned	IQ	Not mentioned
cg12049787	APOE	Kong et al. 2013	Not mentioned	literature search(IQ-associated gene database from previous studies)	Not mentioned	Not mentioned	IQ	Not mentioned
cg12090654	MCPH1	Kong et al. 2013	Not mentioned	literature search(IQ-associated gene database from previous studies)	Not mentioned	Not mentioned	IQ	Not mentioned
cg12092309	S100B	Kong et al. 2013	Not mentioned	literature search(IQ-associated gene database from previous studies)	Not mentioned	Not mentioned	IQ	Not mentioned
cg12113981	CHRNA7	Kong et al. 2013	Not mentioned	literature search(IQ-associated gene database from previous studies)	Not mentioned	Not mentioned	IQ	Not mentioned
cg12345982	IGF2R	Kong et al. 2013	Not mentioned	literature search(IQ-associated gene database from previous studies)	Not mentioned	Not mentioned	IQ	Not mentioned
cg12367389	HTR2A	Kong et al. 2013	Not mentioned	literature search(IQ-associated gene database from previous studies)	Not mentioned	Not mentioned	IQ	Not mentioned
cg12434856	CCKAR	Kong et al. 2013	Not mentioned	literature search(IQ-associated gene database from previous studies)	Not mentioned	Not mentioned	IQ	Not mentioned
cg12471071	MCPH1	Kong et al. 2013	Not mentioned	literature search(IQ-associated gene database from previous studies)	Not mentioned	Not mentioned	IQ	Not mentioned
cg12484332	SLC6A3	Kong et al. 2013	Not mentioned	literature search(IQ-associated gene database from previous studies)	Not mentioned	Not mentioned	IQ	Not mentioned
cg12577411	DTNBP1	Kong et al. 2013	Not mentioned	literature search(IQ-associated gene database from previous studies)	Not mentioned	Not mentioned	IQ	Not mentioned
cg12695586	OXTR	Kong et al. 2013	Not mentioned	literature search(IQ-associated gene database from previous studies)	Not mentioned	Not mentioned	IQ	Not mentioned
cg12758687	DRD2	Kong et al. 2013	Not mentioned	literature search(IQ-associated gene database from previous studies)	Not mentioned	Not mentioned	IQ	Not mentioned
cg12882697	SLC6A3	Kong et al. 2013	Not mentioned	literature search(IQ-associated gene database from previous studies)	Not mentioned	Not mentioned	IQ	Not mentioned
cg12928379	DRD4	Kong et al. 2013	Not mentioned	literature search(IQ-associated gene database from previous studies)	Not mentioned	Not mentioned	IQ	Not mentioned
cg13073409	ASPM	Kong et al. 2013	Not mentioned	literature search(IQ-associated gene database from previous studies)	Not mentioned	Not mentioned	IQ	Not mentioned
cg13088102	SNAP25	Kong et al. 2013	Not mentioned	literature search(IQ-associated gene database from previous studies)	Not mentioned	Not mentioned	IQ	Not mentioned
cg13102079	CHRM2	Kong et al. 2013	Not mentioned	literature search(IQ-associated gene database from previous studies)	Not mentioned	Not mentioned	IQ	Not mentioned
cg13139986	S100B	Kong et al. 2013	Not mentioned	literature search(IQ-associated gene database from previous studies)	Not mentioned	Not mentioned	IQ	Not mentioned
cg13327078	ALDH5A1	Kong et al. 2013	Not mentioned	literature search(IQ-associated gene database from previous studies)	Not mentioned	Not mentioned	IQ	Not mentioned
cg13643814	CHRNA7	Kong et al. 2013	Not mentioned	literature search(IQ-associated gene database from previous studies)	Not mentioned	Not mentioned	IQ	Not mentioned
cg13726184	IGF2R	Kong et al. 2013	Not mentioned	literature search(IQ-associated gene database from previous studies)	Not mentioned	Not mentioned	IQ	Not mentioned
cg13980533	CHRNA7	Kong et al. 2013	Not mentioned	literature search(IQ-associated gene database from previous studies)	Not mentioned	Not mentioned	IQ	Not mentioned
cg14059288	HTR2A	Kong et al. 2013	Not mentioned	literature search(IQ-associated gene database from previous studies)	Not mentioned	Not mentioned	IQ	Not mentioned
cg14123992	APOE	Kong et al. 2013	Not mentioned	literature search(IQ-associated gene database from previous studies)	Not mentioned	Not mentioned	IQ	Not mentioned
cg14250138	CTSD	Kong et al. 2013	Not mentioned	literature search(IQ-associated gene database from previous studies)	Not mentioned	Not mentioned	IQ	Not mentioned
cg14270073	IGF2R	Kong et al. 2013	Not mentioned	literature search(IQ-associated gene database from previous studies)	Not mentioned	Not mentioned	IQ	Not mentioned
cg14383815	MCPH1	Kong et al. 2013	Not mentioned	literature search(IQ-associated gene database from previous studies)	Not mentioned	Not mentioned	IQ	Not mentioned
cg14429765	MCPH1	Kong et al. 2013	Not mentioned	literature search(IQ-associated gene database from previous studies)	Not mentioned	Not mentioned	IQ	Not mentioned
cg14433983	DRD4	Kong et al. 2013	Not mentioned	literature search(IQ-associated gene database from previous studies)	Not mentioned	Not mentioned	IQ	Not mentioned
cg14483142	OXTR	Kong et al. 2013	Not mentioned	literature search(IQ-associated gene database from previous studies)	Not mentioned	Not mentioned	IQ	Not mentioned
cg14556618	IGF2R	Kong et al. 2013	Not mentioned	literature search(IQ-associated gene database from previous studies)	Not mentioned	Not mentioned	IQ	Not mentioned
cg14817370	IGF2R	Kong et al. 2013	Not mentioned	literature search(IQ-associated gene database from previous studies)	Not mentioned	Not mentioned	IQ	Not mentioned
cg14833805	MCPH1	Kong et al. 2013	Not mentioned	literature search(IQ-associated gene database from previous studies)	Not mentioned	Not mentioned	IQ	Not mentioned
cg14851482	SNAP25	Kong et al. 2013	Not mentioned	literature search(IQ-associated gene database from previous studies)	Not mentioned	Not mentioned	IQ	Not mentioned
cg14911132	FADS2	Kong et al. 2013	Not mentioned	literature search(IQ-associated gene database from previous studies)	Not mentioned	Not mentioned	IQ	Not mentioned
cg14938593	MCPH1	Kong et al. 2013	Not mentioned	literature search(IQ-associated gene database from previous studies)	Not mentioned	Not mentioned	IQ	Not mentioned
cg14944166	CHRM2	Kong et al. 2013	Not mentioned	literature search(IQ-associated gene database from previous studies)	Not mentioned	Not mentioned	IQ	Not mentioned
cg14994247	SLC6A3	Kong et al. 2013	Not mentioned	literature search(IQ-associated gene database from previous studies)	Not mentioned	Not mentioned	IQ	Not mentioned
cg15017982	CTSD	Kong et al. 2013	Not mentioned	literature search(IQ-associated gene database from previous studies)	Not mentioned	Not mentioned	IQ	Not mentioned
cg15044181	IGF2R	Kong et al. 2013	Not mentioned	literature search(IQ-associated gene database from previous studies)	Not mentioned	Not mentioned	IQ	Not mentioned
cg15210999	DTNBP1	Kong et al. 2013	Not mentioned	literature search(IQ-associated gene database from previous studies)	Not mentioned	Not mentioned	IQ	Not mentioned
cg15232290	CTSD	Kong et al. 2013	Not mentioned	literature search(IQ-associated gene database from previous studies)	Not mentioned	Not mentioned	IQ	Not mentioned
cg15317815	OXTR	Kong et al. 2013	Not mentioned	literature search(IQ-associated gene database from previous studies)	Not mentioned	Not mentioned	IQ	Not mentioned
cg15546607	CHRNA7	Kong et al. 2013	Not mentioned	literature search(IQ-associated gene database from previous studies)	Not mentioned	Not mentioned	IQ	Not mentioned
cg15600751	SLC6A3	Kong et al. 2013	Not mentioned	literature search(IQ-associated gene database from previous studies)	Not mentioned	Not mentioned	IQ	Not mentioned
cg15684290	MCPH1	Kong et al. 2013	Not mentioned	literature search(IQ-associated gene database from previous studies)	Not mentioned	Not mentioned	IQ	Not mentioned
cg15686167	MCPH1	Kong et al. 2013	Not mentioned	literature search(IQ-associated gene database from previous studies)	Not mentioned	Not mentioned	IQ	Not mentioned
cg15692052	HTR2A	Kong et al. 2013	Not mentioned	literature search(IQ-associated gene database from previous studies)	Not mentioned	Not mentioned	IQ	Not mentioned
cg15850155	IGF2R	Kong et al. 2013	Not mentioned	literature search(IQ-associated gene database from previous studies)	Not mentioned	Not mentioned	IQ	Not mentioned
cg15894389	HTR2A	Kong et al. 2013	Not mentioned	literature search(IQ-associated gene database from previous studies)	Not mentioned	Not mentioned	IQ	Not mentioned
cg15999077	SLC6A3	Kong et al. 2013	Not mentioned	literature search(IQ-associated gene database from previous studies)	Not mentioned	Not mentioned	IQ	Not mentioned
cg16057587	CHRM2	Kong et al. 2013	Not mentioned	literature search(IQ-associated gene database from previous studies)	Not mentioned	Not mentioned	IQ	Not mentioned
cg16111231	IGF2R	Kong et al. 2013	Not mentioned	literature search(IQ-associated gene database from previous studies)	Not mentioned	Not mentioned	IQ	Not mentioned
cg16188532	HTR2A	Kong et al. 2013	Not mentioned	literature search(IQ-associated gene database from previous studies)	Not mentioned	Not mentioned	IQ	Not mentioned
cg16338944	SLC6A3	Kong et al. 2013	Not mentioned	literature search(IQ-associated gene database from previous studies)	Not mentioned	Not mentioned	IQ	Not mentioned
cg16392193	SLC6A3	Kong et al. 2013	Not mentioned	literature search(IQ-associated gene database from previous studies)	Not mentioned	Not mentioned	IQ	Not mentioned
cg16451879	MCPH1	Kong et al. 2013	Not mentioned	literature search(IQ-associated gene database from previous studies)	Not mentioned	Not mentioned	IQ	Not mentioned
cg16471933	APOE	Kong et al. 2013	Not mentioned	literature search(IQ-associated gene database from previous studies)	Not mentioned	Not mentioned	IQ	Not mentioned
cg16553327	DTNBP1	Kong et al. 2013	Not mentioned	literature search(IQ-associated gene database from previous studies)	Not mentioned	Not mentioned	IQ	Not mentioned
cg16564824	SNAP25	Kong et al. 2013	Not mentioned	literature search(IQ-associated gene database from previous studies)	Not mentioned	Not mentioned	IQ	Not mentioned
cg16786007	SNAP25	Kong et al. 2013	Not mentioned	literature search(IQ-associated gene database from previous studies)	Not mentioned	Not mentioned	IQ	Not mentioned
cg16845257	DRD2	Kong et al. 2013	Not mentioned	literature search(IQ-associated gene database from previous studies)	Not mentioned	Not mentioned	IQ	Not mentioned
cg16906614	IGF2R	Kong et al. 2013	Not mentioned	literature search(IQ-associated gene database from previous studies)	Not mentioned	Not mentioned	IQ	Not mentioned
cg17036624	OXTR	Kong et al. 2013	Not mentioned	literature search(IQ-associated gene database from previous studies)	Not mentioned	Not mentioned	IQ	Not mentioned
cg17104149	CCKAR	Kong et al. 2013	Not mentioned	literature search(IQ-associated gene database from previous studies)	Not mentioned	Not mentioned	IQ	Not mentioned
cg17642576	MCPH1	Kong et al. 2013	Not mentioned	literature search(IQ-associated gene database from previous studies)	Not mentioned	Not mentioned	IQ	Not mentioned
cg17999358	SLC6A3	Kong et al. 2013	Not mentioned	literature search(IQ-associated gene database from previous studies)	Not mentioned	Not mentioned	IQ	Not mentioned
cg18189591	IGF2R	Kong et al. 2013	Not mentioned	literature search(IQ-associated gene database from previous studies)	Not mentioned	Not mentioned	IQ	Not mentioned
cg18248586	DRD2	Kong et al. 2013	Not mentioned	literature search(IQ-associated gene database from previous studies)	Not mentioned	Not mentioned	IQ	Not mentioned
cg18537383	MCPH1	Kong et al. 2013	Not mentioned	literature search(IQ-associated gene database from previous studies)	Not mentioned	Not mentioned	IQ	Not mentioned
cg19166759	IGF2R	Kong et al. 2013	Not mentioned	literature search(IQ-associated gene database from previous studies)	Not mentioned	Not mentioned	IQ	Not mentioned
cg19196862	IGF2R	Kong et al. 2013	Not mentioned	literature search(IQ-associated gene database from previous studies)	Not mentioned	Not mentioned	IQ	Not mentioned
cg19239848	SNAP25	Kong et al. 2013	Not mentioned	literature search(IQ-associated gene database from previous studies)	Not mentioned	Not mentioned	IQ	Not mentioned
cg19350340	ASPM	Kong et al. 2013	Not mentioned	literature search(IQ-associated gene database from previous studies)	Not mentioned	Not mentioned	IQ	Not mentioned
cg19361430	MCPH1	Kong et al. 2013	Not mentioned	literature search(IQ-associated gene database from previous studies)	Not mentioned	Not mentioned	IQ	Not mentioned
cg19414513	IGF2R	Kong et al. 2013	Not mentioned	literature search(IQ-associated gene database from previous studies)	Not mentioned	Not mentioned	IQ	Not mentioned
cg19434199	S100B	Kong et al. 2013	Not mentioned	literature search(IQ-associated gene database from previous studies)	Not mentioned	Not mentioned	IQ	Not mentioned
cg19514613	APOE	Kong et al. 2013	Not mentioned	literature search(IQ-associated gene database from previous studies)	Not mentioned	Not mentioned	IQ	Not mentioned
cg19619174	OXTR	Kong et al. 2013	Not mentioned	literature search(IQ-associated gene database from previous studies)	Not mentioned	Not mentioned	IQ	Not mentioned
cg19630629	CHRM2	Kong et al. 2013	Not mentioned	literature search(IQ-associated gene database from previous studies)	Not mentioned	Not mentioned	IQ	Not mentioned
cg19728345	SLC6A3	Kong et al. 2013	Not mentioned	literature search(IQ-associated gene database from previous studies)	Not mentioned	Not mentioned	IQ	Not mentioned
cg19730798	DRD2	Kong et al. 2013	Not mentioned	literature search(IQ-associated gene database from previous studies)	Not mentioned	Not mentioned	IQ	Not mentioned
cg20007462	DRD2	Kong et al. 2013	Not mentioned	literature search(IQ-associated gene database from previous studies)	Not mentioned	Not mentioned	IQ	Not mentioned
cg20016411	DRD2	Kong et al. 2013	Not mentioned	literature search(IQ-associated gene database from previous studies)	Not mentioned	Not mentioned	IQ	Not mentioned
cg20102280	HTR2A	Kong et al. 2013	Not mentioned	literature search(IQ-associated gene database from previous studies)	Not mentioned	Not mentioned	IQ	Not mentioned
cg20764417	CHRNA7	Kong et al. 2013	Not mentioned	literature search(IQ-associated gene database from previous studies)	Not mentioned	Not mentioned	IQ	Not mentioned
cg20831236	IGF2R	Kong et al. 2013	Not mentioned	literature search(IQ-associated gene database from previous studies)	Not mentioned	Not mentioned	IQ	Not mentioned
cg20861607	CHRNA7	Kong et al. 2013	Not mentioned	literature search(IQ-associated gene database from previous studies)	Not mentioned	Not mentioned	IQ	Not mentioned
cg21127286	CHRM2	Kong et al. 2013	Not mentioned	literature search(IQ-associated gene database from previous studies)	Not mentioned	Not mentioned	IQ	Not mentioned
cg21200229	CHRM2	Kong et al. 2013	Not mentioned	literature search(IQ-associated gene database from previous studies)	Not mentioned	Not mentioned	IQ	Not mentioned
cg21330703	DRD2	Kong et al. 2013	Not mentioned	literature search(IQ-associated gene database from previous studies)	Not mentioned	Not mentioned	IQ	Not mentioned
cg21362455	ALDH5A1	Kong et al. 2013	Not mentioned	literature search(IQ-associated gene database from previous studies)	Not mentioned	Not mentioned	IQ	Not mentioned
cg21580376	ADRB2	Kong et al. 2013	Not mentioned	literature search(IQ-associated gene database from previous studies)	Not mentioned	Not mentioned	IQ	Not mentioned
cg21671386	DRD2	Kong et al. 2013	Not mentioned	literature search(IQ-associated gene database from previous studies)	Not mentioned	Not mentioned	IQ	Not mentioned
cg21683009	DRD2	Kong et al. 2013	Not mentioned	literature search(IQ-associated gene database from previous studies)	Not mentioned	Not mentioned	IQ	Not mentioned
cg21857363	SNAP25	Kong et al. 2013	Not mentioned	literature search(IQ-associated gene database from previous studies)	Not mentioned	Not mentioned	IQ	Not mentioned
cg21879725	APOE	Kong et al. 2013	Not mentioned	literature search(IQ-associated gene database from previous studies)	Not mentioned	Not mentioned	IQ	Not mentioned
cg21883683	CHRNA7	Kong et al. 2013	Not mentioned	literature search(IQ-associated gene database from previous studies)	Not mentioned	Not mentioned	IQ	Not mentioned
cg21932384	CHRNA7	Kong et al. 2013	Not mentioned	literature search(IQ-associated gene database from previous studies)	Not mentioned	Not mentioned	IQ	Not mentioned
cg22079043	CTSD	Kong et al. 2013	Not mentioned	literature search(IQ-associated gene database from previous studies)	Not mentioned	Not mentioned	IQ	Not mentioned
cg22193013	CHRNA7	Kong et al. 2013	Not mentioned	literature search(IQ-associated gene database from previous studies)	Not mentioned	Not mentioned	IQ	Not mentioned
cg22426570	CHRM2	Kong et al. 2013	Not mentioned	literature search(IQ-associated gene database from previous studies)	Not mentioned	Not mentioned	IQ	Not mentioned
cg22537474	SNAP25	Kong et al. 2013	Not mentioned	literature search(IQ-associated gene database from previous studies)	Not mentioned	Not mentioned	IQ	Not mentioned
cg22708635	SLC6A3	Kong et al. 2013	Not mentioned	literature search(IQ-associated gene database from previous studies)	Not mentioned	Not mentioned	IQ	Not mentioned
cg22863118	CHRM2	Kong et al. 2013	Not mentioned	literature search(IQ-associated gene database from previous studies)	Not mentioned	Not mentioned	IQ	Not mentioned
cg23231692	DRD4	Kong et al. 2013	Not mentioned	literature search(IQ-associated gene database from previous studies)	Not mentioned	Not mentioned	IQ	Not mentioned
cg23300659	CHRM2	Kong et al. 2013	Not mentioned	literature search(IQ-associated gene database from previous studies)	Not mentioned	Not mentioned	IQ	Not mentioned
cg23328622	SNAP25	Kong et al. 2013	Not mentioned	literature search(IQ-associated gene database from previous studies)	Not mentioned	Not mentioned	IQ	Not mentioned
cg23457316	CCKAR	Kong et al. 2013	Not mentioned	literature search(IQ-associated gene database from previous studies)	Not mentioned	Not mentioned	IQ	Not mentioned
cg23501406	DRD4	Kong et al. 2013	Not mentioned	literature search(IQ-associated gene database from previous studies)	Not mentioned	Not mentioned	IQ	Not mentioned
cg23746600	IGF2R	Kong et al. 2013	Not mentioned	literature search(IQ-associated gene database from previous studies)	Not mentioned	Not mentioned	IQ	Not mentioned
cg23819836	DTNBP1	Kong et al. 2013	Not mentioned	literature search(IQ-associated gene database from previous studies)	Not mentioned	Not mentioned	IQ	Not mentioned
cg23839074	ALDH5A1	Kong et al. 2013	Not mentioned	literature search(IQ-associated gene database from previous studies)	Not mentioned	Not mentioned	IQ	Not mentioned
cg23847162	DTNBP1	Kong et al. 2013	Not mentioned	literature search(IQ-associated gene database from previous studies)	Not mentioned	Not mentioned	IQ	Not mentioned
cg23854667	CHRNA7	Kong et al. 2013	Not mentioned	literature search(IQ-associated gene database from previous studies)	Not mentioned	Not mentioned	IQ	Not mentioned
cg23881278	DRD2	Kong et al. 2013	Not mentioned	literature search(IQ-associated gene database from previous studies)	Not mentioned	Not mentioned	IQ	Not mentioned
cg24118521	HTR2A	Kong et al. 2013	Not mentioned	literature search(IQ-associated gene database from previous studies)	Not mentioned	Not mentioned	IQ	Not mentioned
cg24228819	CHRM2	Kong et al. 2013	Not mentioned	literature search(IQ-associated gene database from previous studies)	Not mentioned	Not mentioned	IQ	Not mentioned
cg24401645	ASPM	Kong et al. 2013	Not mentioned	literature search(IQ-associated gene database from previous studies)	Not mentioned	Not mentioned	IQ	Not mentioned
cg24575234	CHRM2	Kong et al. 2013	Not mentioned	literature search(IQ-associated gene database from previous studies)	Not mentioned	Not mentioned	IQ	Not mentioned
cg24712501	SLC6A3	Kong et al. 2013	Not mentioned	literature search(IQ-associated gene database from previous studies)	Not mentioned	Not mentioned	IQ	Not mentioned
cg24845274	CHRM2	Kong et al. 2013	Not mentioned	literature search(IQ-associated gene database from previous studies)	Not mentioned	Not mentioned	IQ	Not mentioned
cg24889058	CHRM2	Kong et al. 2013	Not mentioned	literature search(IQ-associated gene database from previous studies)	Not mentioned	Not mentioned	IQ	Not mentioned
cg25009088	MCPH1	Kong et al. 2013	Not mentioned	literature search(IQ-associated gene database from previous studies)	Not mentioned	Not mentioned	IQ	Not mentioned
cg25054196	IGF2R	Kong et al. 2013	Not mentioned	literature search(IQ-associated gene database from previous studies)	Not mentioned	Not mentioned	IQ	Not mentioned
cg25181693	ALDH5A1	Kong et al. 2013	Not mentioned	literature search(IQ-associated gene database from previous studies)	Not mentioned	Not mentioned	IQ	Not mentioned
cg25303599	FADS2	Kong et al. 2013	Not mentioned	literature search(IQ-associated gene database from previous studies)	Not mentioned	Not mentioned	IQ	Not mentioned
cg25375764	ALDH5A1	Kong et al. 2013	Not mentioned	literature search(IQ-associated gene database from previous studies)	Not mentioned	Not mentioned	IQ	Not mentioned
cg25484127	IGF2R	Kong et al. 2013	Not mentioned	literature search(IQ-associated gene database from previous studies)	Not mentioned	Not mentioned	IQ	Not mentioned
cg25604352	MCPH1	Kong et al. 2013	Not mentioned	literature search(IQ-associated gene database from previous studies)	Not mentioned	Not mentioned	IQ	Not mentioned
cg26132809	DRD2	Kong et al. 2013	Not mentioned	literature search(IQ-associated gene database from previous studies)	Not mentioned	Not mentioned	IQ	Not mentioned
cg26190885	APOE	Kong et al. 2013	Not mentioned	literature search(IQ-associated gene database from previous studies)	Not mentioned	Not mentioned	IQ	Not mentioned
cg26253500	CHRM2	Kong et al. 2013	Not mentioned	literature search(IQ-associated gene database from previous studies)	Not mentioned	Not mentioned	IQ	Not mentioned
cg26269038	SLC6A3	Kong et al. 2013	Not mentioned	literature search(IQ-associated gene database from previous studies)	Not mentioned	Not mentioned	IQ	Not mentioned
cg26571487	MCPH1	Kong et al. 2013	Not mentioned	literature search(IQ-associated gene database from previous studies)	Not mentioned	Not mentioned	IQ	Not mentioned
cg26674160	S100B	Kong et al. 2013	Not mentioned	literature search(IQ-associated gene database from previous studies)	Not mentioned	Not mentioned	IQ	Not mentioned
cg26924408	SLC6A3	Kong et al. 2013	Not mentioned	literature search(IQ-associated gene database from previous studies)	Not mentioned	Not mentioned	IQ	Not mentioned
cg26943671	ALDH5A1	Kong et al. 2013	Not mentioned	literature search(IQ-associated gene database from previous studies)	Not mentioned	Not mentioned	IQ	Not mentioned
cg26976315	MCPH1	Kong et al. 2013	Not mentioned	literature search(IQ-associated gene database from previous studies)	Not mentioned	Not mentioned	IQ	Not mentioned
cg27037018	SLC6A3	Kong et al. 2013	Not mentioned	literature search(IQ-associated gene database from previous studies)	Not mentioned	Not mentioned	IQ	Not mentioned
cg27068143	HTR2A	Kong et al. 2013	Not mentioned	literature search(IQ-associated gene database from previous studies)	Not mentioned	Not mentioned	IQ	Not mentioned
cg27086020	ADRB2	Kong et al. 2013	Not mentioned	literature search(IQ-associated gene database from previous studies)	Not mentioned	Not mentioned	IQ	Not mentioned
cg27304738	IGF2R	Kong et al. 2013	Not mentioned	literature search(IQ-associated gene database from previous studies)	Not mentioned	Not mentioned	IQ	Not mentioned
cg27318507	IGF2R	Kong et al. 2013	Not mentioned	literature search(IQ-associated gene database from previous studies)	Not mentioned	Not mentioned	IQ	Not mentioned
cg27348223	SLC6A3	Kong et al. 2013	Not mentioned	literature search(IQ-associated gene database from previous studies)	Not mentioned	Not mentioned	IQ	Not mentioned
cg27352373	DTNBP1	Kong et al. 2013	Not mentioned	literature search(IQ-associated gene database from previous studies)	Not mentioned	Not mentioned	IQ	Not mentioned
cg27420946	CHRNA7	Kong et al. 2013	Not mentioned	literature search(IQ-associated gene database from previous studies)	Not mentioned	Not mentioned	IQ	Not mentioned
cg01473643	CNOT4	Kornilov et al. 2019	Children in Saudi Arabia	Saudi Arabian	7.34 to 18.71 years	7186	General cognitive ability	Saliva
cg06145308	CNOT4	Kornilov et al. 2019	Children in Saudi Arabia	Saudi Arabian	7.34 to 18.71 years	7186	General cognitive ability	Saliva
cg09367075	CNOT4	Kornilov et al. 2019	Children in Saudi Arabia	Saudi Arabian	7.34 to 18.71 years	7186	General cognitive ability	Saliva
cg12334414	CNOT4	Kornilov et al. 2019	Children in Saudi Arabia	Saudi Arabian	7.34 to 18.71 years	7186	General cognitive ability	Saliva
cg17959943	CNOT4	Kornilov et al. 2019	Children in Saudi Arabia	Saudi Arabian	7.34 to 18.71 years	7186	General cognitive ability	Saliva
cg22698218	CNOT4	Kornilov et al. 2019	Children in Saudi Arabia	Saudi Arabian	7.34 to 18.71 years	7186	General cognitive ability	Saliva
cg24806503	CNOT4	Kornilov et al. 2019	Children in Saudi Arabia	Saudi Arabian	7.34 to 18.71 years	7186	General cognitive ability	Saliva
cg25871890	CNOT4	Kornilov et al. 2019	Children in Saudi Arabia	Saudi Arabian	7.34 to 18.71 years	7186	General cognitive ability	Saliva
cg00002531	SND1	Savage et al. 2018	Multi-Country	14 cohorts	Range 5-98	269867	IQ	Blood
cg00004073	AGAP1	Savage et al. 2018	Multi-Country	14 cohorts	Range 5-98	269867	IQ	Blood
cg00007221	PTPRF	Savage et al. 2018	Multi-Country	14 cohorts	Range 5-98	269867	IQ	Blood
cg00011284	RBL2	Savage et al. 2018	Multi-Country	14 cohorts	Range 5-98	269867	IQ	Blood
cg00013809	PTPRN2	Savage et al. 2018	Multi-Country	14 cohorts	Range 5-98	269867	IQ	Blood
cg00014445	PTPRF	Savage et al. 2018	Multi-Country	14 cohorts	Range 5-98	269867	IQ	Blood
cg00017441	MAST3	Savage et al. 2018	Multi-Country	14 cohorts	Range 5-98	269867	IQ	Blood
cg00021030	FLOT2	Savage et al. 2018	Multi-Country	14 cohorts	Range 5-98	269867	IQ	Blood
cg00021944	GBF1	Savage et al. 2018	Multi-Country	14 cohorts	Range 5-98	269867	IQ	Blood
cg00022076	PLA2G15	Savage et al. 2018	Multi-Country	14 cohorts	Range 5-98	269867	IQ	Blood
cg00022688	ACSL5	Savage et al. 2018	Multi-Country	14 cohorts	Range 5-98	269867	IQ	Blood
cg00023507	TAPBP	Savage et al. 2018	Multi-Country	14 cohorts	Range 5-98	269867	IQ	Blood
cg00025823	CRHR1	Savage et al. 2018	Multi-Country	14 cohorts	Range 5-98	269867	IQ	Blood
cg00027400	DCC	Savage et al. 2018	Multi-Country	14 cohorts	Range 5-98	269867	IQ	Blood
cg00032789	USP4	Savage et al. 2018	Multi-Country	14 cohorts	Range 5-98	269867	IQ	Blood
cg00034376	UGP2	Savage et al. 2018	Multi-Country	14 cohorts	Range 5-98	269867	IQ	Blood
cg00039016	FBXO31	Savage et al. 2018	Multi-Country	14 cohorts	Range 5-98	269867	IQ	Blood
cg00041368	DLGAP1	Savage et al. 2018	Multi-Country	14 cohorts	Range 5-98	269867	IQ	Blood
cg00041898	TSNARE1	Savage et al. 2018	Multi-Country	14 cohorts	Range 5-98	269867	IQ	Blood
cg00045118	RUNX1T1	Savage et al. 2018	Multi-Country	14 cohorts	Range 5-98	269867	IQ	Blood
cg00052422	CTNNB1	Savage et al. 2018	Multi-Country	14 cohorts	Range 5-98	269867	IQ	Blood
cg00057231	COL7A1	Savage et al. 2018	Multi-Country	14 cohorts	Range 5-98	269867	IQ	Blood
cg00059854	AGAP1	Savage et al. 2018	Multi-Country	14 cohorts	Range 5-98	269867	IQ	Blood
cg00061264	UBE2E1	Savage et al. 2018	Multi-Country	14 cohorts	Range 5-98	269867	IQ	Blood
cg00067518	CAMTA1	Savage et al. 2018	Multi-Country	14 cohorts	Range 5-98	269867	IQ	Blood
cg00067768	DVL3	Savage et al. 2018	Multi-Country	14 cohorts	Range 5-98	269867	IQ	Blood
cg00074365	UGP2	Savage et al. 2018	Multi-Country	14 cohorts	Range 5-98	269867	IQ	Blood
cg00088227	GCC1	Savage et al. 2018	Multi-Country	14 cohorts	Range 5-98	269867	IQ	Blood
cg00089384	SCG3	Savage et al. 2018	Multi-Country	14 cohorts	Range 5-98	269867	IQ	Blood
cg00090282	ZNF385D	Savage et al. 2018	Multi-Country	14 cohorts	Range 5-98	269867	IQ	Blood
cg00091964	CTNNA2	Savage et al. 2018	Multi-Country	14 cohorts	Range 5-98	269867	IQ	Blood
cg00092551	SND1	Savage et al. 2018	Multi-Country	14 cohorts	Range 5-98	269867	IQ	Blood
cg00094256	ANAPC4	Savage et al. 2018	Multi-Country	14 cohorts	Range 5-98	269867	IQ	Blood
cg00097619	MST1R	Savage et al. 2018	Multi-Country	14 cohorts	Range 5-98	269867	IQ	Blood
cg00099393	PTPRN2	Savage et al. 2018	Multi-Country	14 cohorts	Range 5-98	269867	IQ	Blood
cg00101350	MGAT3	Savage et al. 2018	Multi-Country	14 cohorts	Range 5-98	269867	IQ	Blood
cg00106685	GNL3	Savage et al. 2018	Multi-Country	14 cohorts	Range 5-98	269867	IQ	Blood
cg00106920	BSN	Savage et al. 2018	Multi-Country	14 cohorts	Range 5-98	269867	IQ	Blood
cg00107629	DGKZ	Savage et al. 2018	Multi-Country	14 cohorts	Range 5-98	269867	IQ	Blood
cg00108992	SNX29	Savage et al. 2018	Multi-Country	14 cohorts	Range 5-98	269867	IQ	Blood
cg00109780	PHF2	Savage et al. 2018	Multi-Country	14 cohorts	Range 5-98	269867	IQ	Blood
cg00112260	PEF1	Savage et al. 2018	Multi-Country	14 cohorts	Range 5-98	269867	IQ	Blood
cg00113321	PTPRN2	Savage et al. 2018	Multi-Country	14 cohorts	Range 5-98	269867	IQ	Blood
cg00115313	TROVE2	Savage et al. 2018	Multi-Country	14 cohorts	Range 5-98	269867	IQ	Blood
cg00115980	CR1L	Savage et al. 2018	Multi-Country	14 cohorts	Range 5-98	269867	IQ	Blood
cg00118158	AFF3	Savage et al. 2018	Multi-Country	14 cohorts	Range 5-98	269867	IQ	Blood
cg00119073	LPP	Savage et al. 2018	Multi-Country	14 cohorts	Range 5-98	269867	IQ	Blood
cg00120932	TRIM31	Savage et al. 2018	Multi-Country	14 cohorts	Range 5-98	269867	IQ	Blood
cg00121158	KDM4C	Savage et al. 2018	Multi-Country	14 cohorts	Range 5-98	269867	IQ	Blood
cg00125544	AGAP1	Savage et al. 2018	Multi-Country	14 cohorts	Range 5-98	269867	IQ	Blood
cg00134812	RABEP2	Savage et al. 2018	Multi-Country	14 cohorts	Range 5-98	269867	IQ	Blood
cg00135038	TNRC18	Savage et al. 2018	Multi-Country	14 cohorts	Range 5-98	269867	IQ	Blood
cg00136852	LPP	Savage et al. 2018	Multi-Country	14 cohorts	Range 5-98	269867	IQ	Blood
cg00140112	DLGAP1	Savage et al. 2018	Multi-Country	14 cohorts	Range 5-98	269867	IQ	Blood
cg00140235	EEA1	Savage et al. 2018	Multi-Country	14 cohorts	Range 5-98	269867	IQ	Blood
cg00140813	TUFM	Savage et al. 2018	Multi-Country	14 cohorts	Range 5-98	269867	IQ	Blood
cg00144550	LONRF2	Savage et al. 2018	Multi-Country	14 cohorts	Range 5-98	269867	IQ	Blood
cg00146249	BAIAP2	Savage et al. 2018	Multi-Country	14 cohorts	Range 5-98	269867	IQ	Blood
cg00148025	EXOC4	Savage et al. 2018	Multi-Country	14 cohorts	Range 5-98	269867	IQ	Blood
cg00150837	GNL3	Savage et al. 2018	Multi-Country	14 cohorts	Range 5-98	269867	IQ	Blood
cg00152838	TNRC6A	Savage et al. 2018	Multi-Country	14 cohorts	Range 5-98	269867	IQ	Blood
cg00154443	ATXN1L	Savage et al. 2018	Multi-Country	14 cohorts	Range 5-98	269867	IQ	Blood
cg00160002	AGAP1	Savage et al. 2018	Multi-Country	14 cohorts	Range 5-98	269867	IQ	Blood
cg00160583	COL16A1	Savage et al. 2018	Multi-Country	14 cohorts	Range 5-98	269867	IQ	Blood
cg00174901	PALM	Savage et al. 2018	Multi-Country	14 cohorts	Range 5-98	269867	IQ	Blood
cg00175579	TAPBP	Savage et al. 2018	Multi-Country	14 cohorts	Range 5-98	269867	IQ	Blood
cg00178119	RIMS2	Savage et al. 2018	Multi-Country	14 cohorts	Range 5-98	269867	IQ	Blood
cg00181849	LMF1	Savage et al. 2018	Multi-Country	14 cohorts	Range 5-98	269867	IQ	Blood
cg00186909	PLEKHG7	Savage et al. 2018	Multi-Country	14 cohorts	Range 5-98	269867	IQ	Blood
cg00187244	EP300	Savage et al. 2018	Multi-Country	14 cohorts	Range 5-98	269867	IQ	Blood
cg00191625	CACNA1I	Savage et al. 2018	Multi-Country	14 cohorts	Range 5-98	269867	IQ	Blood
cg00201568	FOXP1	Savage et al. 2018	Multi-Country	14 cohorts	Range 5-98	269867	IQ	Blood
cg00209484	CACNA1I	Savage et al. 2018	Multi-Country	14 cohorts	Range 5-98	269867	IQ	Blood
cg00211496	POU6F2	Savage et al. 2018	Multi-Country	14 cohorts	Range 5-98	269867	IQ	Blood
cg00214250	PTPRN2	Savage et al. 2018	Multi-Country	14 cohorts	Range 5-98	269867	IQ	Blood
cg00216659	SLC39A1	Savage et al. 2018	Multi-Country	14 cohorts	Range 5-98	269867	IQ	Blood
cg00218770	CDH4	Savage et al. 2018	Multi-Country	14 cohorts	Range 5-98	269867	IQ	Blood
cg00219303	TRIOBP	Savage et al. 2018	Multi-Country	14 cohorts	Range 5-98	269867	IQ	Blood
cg00219653	RABEP2	Savage et al. 2018	Multi-Country	14 cohorts	Range 5-98	269867	IQ	Blood
cg00220955	PLA2G15	Savage et al. 2018	Multi-Country	14 cohorts	Range 5-98	269867	IQ	Blood
cg00220965	DENND4A	Savage et al. 2018	Multi-Country	14 cohorts	Range 5-98	269867	IQ	Blood
cg00224086	PTPRN2	Savage et al. 2018	Multi-Country	14 cohorts	Range 5-98	269867	IQ	Blood
cg00225553	TAPBP	Savage et al. 2018	Multi-Country	14 cohorts	Range 5-98	269867	IQ	Blood
cg00230715	EFNA5	Savage et al. 2018	Multi-Country	14 cohorts	Range 5-98	269867	IQ	Blood
cg00231927	PTPRN2	Savage et al. 2018	Multi-Country	14 cohorts	Range 5-98	269867	IQ	Blood
cg00235442	PTPRN2	Savage et al. 2018	Multi-Country	14 cohorts	Range 5-98	269867	IQ	Blood
cg00239915	PTPRN2	Savage et al. 2018	Multi-Country	14 cohorts	Range 5-98	269867	IQ	Blood
cg00240767	CCDC101	Savage et al. 2018	Multi-Country	14 cohorts	Range 5-98	269867	IQ	Blood
cg00245613	TSNARE1	Savage et al. 2018	Multi-Country	14 cohorts	Range 5-98	269867	IQ	Blood
cg00250414	PTPRN2	Savage et al. 2018	Multi-Country	14 cohorts	Range 5-98	269867	IQ	Blood
cg00255368	ESRRG	Savage et al. 2018	Multi-Country	14 cohorts	Range 5-98	269867	IQ	Blood
cg00256046	ESRRG	Savage et al. 2018	Multi-Country	14 cohorts	Range 5-98	269867	IQ	Blood
cg00258409	CPE	Savage et al. 2018	Multi-Country	14 cohorts	Range 5-98	269867	IQ	Blood
cg00259097	VAC14	Savage et al. 2018	Multi-Country	14 cohorts	Range 5-98	269867	IQ	Blood
cg00263700	LMF1	Savage et al. 2018	Multi-Country	14 cohorts	Range 5-98	269867	IQ	Blood
cg00264129	HBEGF	Savage et al. 2018	Multi-Country	14 cohorts	Range 5-98	269867	IQ	Blood
cg00267054	VPS54	Savage et al. 2018	Multi-Country	14 cohorts	Range 5-98	269867	IQ	Blood
cg00267862	TNRC18	Savage et al. 2018	Multi-Country	14 cohorts	Range 5-98	269867	IQ	Blood
cg00268500	UGP2	Savage et al. 2018	Multi-Country	14 cohorts	Range 5-98	269867	IQ	Blood
cg00268744	PLA2G15	Savage et al. 2018	Multi-Country	14 cohorts	Range 5-98	269867	IQ	Blood
cg00270764	IL27	Savage et al. 2018	Multi-Country	14 cohorts	Range 5-98	269867	IQ	Blood
cg00274587	TAPBP	Savage et al. 2018	Multi-Country	14 cohorts	Range 5-98	269867	IQ	Blood
cg00277936	MAST4	Savage et al. 2018	Multi-Country	14 cohorts	Range 5-98	269867	IQ	Blood
cg00283887	PTPRN2	Savage et al. 2018	Multi-Country	14 cohorts	Range 5-98	269867	IQ	Blood
cg00285363	TAPBP	Savage et al. 2018	Multi-Country	14 cohorts	Range 5-98	269867	IQ	Blood
cg00291981	BSN	Savage et al. 2018	Multi-Country	14 cohorts	Range 5-98	269867	IQ	Blood
cg00293626	TSNARE1	Savage et al. 2018	Multi-Country	14 cohorts	Range 5-98	269867	IQ	Blood
cg00295448	WDR55	Savage et al. 2018	Multi-Country	14 cohorts	Range 5-98	269867	IQ	Blood
cg00297767	HMGN1	Savage et al. 2018	Multi-Country	14 cohorts	Range 5-98	269867	IQ	Blood
cg00298675	ALMS1	Savage et al. 2018	Multi-Country	14 cohorts	Range 5-98	269867	IQ	Blood
cg00299943	L3MBTL2	Savage et al. 2018	Multi-Country	14 cohorts	Range 5-98	269867	IQ	Blood
cg00304388	CACNA1E	Savage et al. 2018	Multi-Country	14 cohorts	Range 5-98	269867	IQ	Blood
cg00304646	ATXN2L	Savage et al. 2018	Multi-Country	14 cohorts	Range 5-98	269867	IQ	Blood
cg00310792	TTC29	Savage et al. 2018	Multi-Country	14 cohorts	Range 5-98	269867	IQ	Blood
cg00314029	RBMS1	Savage et al. 2018	Multi-Country	14 cohorts	Range 5-98	269867	IQ	Blood
cg00315936	SND1	Savage et al. 2018	Multi-Country	14 cohorts	Range 5-98	269867	IQ	Blood
cg00318243	FSCN3	Savage et al. 2018	Multi-Country	14 cohorts	Range 5-98	269867	IQ	Blood
cg00323305	THRB	Savage et al. 2018	Multi-Country	14 cohorts	Range 5-98	269867	IQ	Blood
cg00329748	CAMTA1	Savage et al. 2018	Multi-Country	14 cohorts	Range 5-98	269867	IQ	Blood
cg00333824	CDH7	Savage et al. 2018	Multi-Country	14 cohorts	Range 5-98	269867	IQ	Blood
cg00335124	PDE4D	Savage et al. 2018	Multi-Country	14 cohorts	Range 5-98	269867	IQ	Blood
cg00335252	RBMS1	Savage et al. 2018	Multi-Country	14 cohorts	Range 5-98	269867	IQ	Blood
cg00337053	DAG1	Savage et al. 2018	Multi-Country	14 cohorts	Range 5-98	269867	IQ	Blood
cg00338631	PROS1	Savage et al. 2018	Multi-Country	14 cohorts	Range 5-98	269867	IQ	Blood
cg00341606	SREBF1	Savage et al. 2018	Multi-Country	14 cohorts	Range 5-98	269867	IQ	Blood
cg00351735	ANKS1B	Savage et al. 2018	Multi-Country	14 cohorts	Range 5-98	269867	IQ	Blood
cg00351781	RAI1	Savage et al. 2018	Multi-Country	14 cohorts	Range 5-98	269867	IQ	Blood
cg00352532	DUSP11	Savage et al. 2018	Multi-Country	14 cohorts	Range 5-98	269867	IQ	Blood
cg00359325	USP4	Savage et al. 2018	Multi-Country	14 cohorts	Range 5-98	269867	IQ	Blood
cg00359423	CEP57	Savage et al. 2018	Multi-Country	14 cohorts	Range 5-98	269867	IQ	Blood
cg00360718	CUEDC2	Savage et al. 2018	Multi-Country	14 cohorts	Range 5-98	269867	IQ	Blood
cg00368924	PTPRN2	Savage et al. 2018	Multi-Country	14 cohorts	Range 5-98	269867	IQ	Blood
cg00369142	PPP2R3A	Savage et al. 2018	Multi-Country	14 cohorts	Range 5-98	269867	IQ	Blood
cg00369351	BTN2A1	Savage et al. 2018	Multi-Country	14 cohorts	Range 5-98	269867	IQ	Blood
cg00369443	PTPRN2	Savage et al. 2018	Multi-Country	14 cohorts	Range 5-98	269867	IQ	Blood
cg00371920	RBMS1	Savage et al. 2018	Multi-Country	14 cohorts	Range 5-98	269867	IQ	Blood
cg00373148	GNAT1	Savage et al. 2018	Multi-Country	14 cohorts	Range 5-98	269867	IQ	Blood
cg00377070	PLXNA4	Savage et al. 2018	Multi-Country	14 cohorts	Range 5-98	269867	IQ	Blood
cg00395262	CCDC39	Savage et al. 2018	Multi-Country	14 cohorts	Range 5-98	269867	IQ	Blood
cg00399162	IMMP2L	Savage et al. 2018	Multi-Country	14 cohorts	Range 5-98	269867	IQ	Blood
cg00400987	ATP2A1	Savage et al. 2018	Multi-Country	14 cohorts	Range 5-98	269867	IQ	Blood
cg00405043	LMF1	Savage et al. 2018	Multi-Country	14 cohorts	Range 5-98	269867	IQ	Blood
cg00408773	TAL1	Savage et al. 2018	Multi-Country	14 cohorts	Range 5-98	269867	IQ	Blood
cg00408964	VPS54	Savage et al. 2018	Multi-Country	14 cohorts	Range 5-98	269867	IQ	Blood
cg00411741	MAST3	Savage et al. 2018	Multi-Country	14 cohorts	Range 5-98	269867	IQ	Blood
cg00413250	SHISA9	Savage et al. 2018	Multi-Country	14 cohorts	Range 5-98	269867	IQ	Blood
cg00425217	NFIX	Savage et al. 2018	Multi-Country	14 cohorts	Range 5-98	269867	IQ	Blood
cg00425885	CAMTA1	Savage et al. 2018	Multi-Country	14 cohorts	Range 5-98	269867	IQ	Blood
cg00433296	SLC39A1	Savage et al. 2018	Multi-Country	14 cohorts	Range 5-98	269867	IQ	Blood
cg00435063	PTPRN2	Savage et al. 2018	Multi-Country	14 cohorts	Range 5-98	269867	IQ	Blood
cg00439198	EHBP1	Savage et al. 2018	Multi-Country	14 cohorts	Range 5-98	269867	IQ	Blood
cg00446684	PELI1	Savage et al. 2018	Multi-Country	14 cohorts	Range 5-98	269867	IQ	Blood
cg00454749	TAL1	Savage et al. 2018	Multi-Country	14 cohorts	Range 5-98	269867	IQ	Blood
cg00454932	METTL13	Savage et al. 2018	Multi-Country	14 cohorts	Range 5-98	269867	IQ	Blood
cg00454961	LMF1	Savage et al. 2018	Multi-Country	14 cohorts	Range 5-98	269867	IQ	Blood
cg00459119	SNX29	Savage et al. 2018	Multi-Country	14 cohorts	Range 5-98	269867	IQ	Blood
cg00460457	CHADL	Savage et al. 2018	Multi-Country	14 cohorts	Range 5-98	269867	IQ	Blood
cg00464210	STAG1	Savage et al. 2018	Multi-Country	14 cohorts	Range 5-98	269867	IQ	Blood
cg00465284	CTNNA2	Savage et al. 2018	Multi-Country	14 cohorts	Range 5-98	269867	IQ	Blood
cg00472879	SORBS1	Savage et al. 2018	Multi-Country	14 cohorts	Range 5-98	269867	IQ	Blood
cg00473834	NR1D2	Savage et al. 2018	Multi-Country	14 cohorts	Range 5-98	269867	IQ	Blood
cg00475260	ZNF800	Savage et al. 2018	Multi-Country	14 cohorts	Range 5-98	269867	IQ	Blood
cg00476944	PTPRN2	Savage et al. 2018	Multi-Country	14 cohorts	Range 5-98	269867	IQ	Blood
cg00480298	MAPT	Savage et al. 2018	Multi-Country	14 cohorts	Range 5-98	269867	IQ	Blood
cg00481415	TAPBP	Savage et al. 2018	Multi-Country	14 cohorts	Range 5-98	269867	IQ	Blood
cg00489954	TUFM	Savage et al. 2018	Multi-Country	14 cohorts	Range 5-98	269867	IQ	Blood
cg00492957	LMF1	Savage et al. 2018	Multi-Country	14 cohorts	Range 5-98	269867	IQ	Blood
cg00494949	TNRC18	Savage et al. 2018	Multi-Country	14 cohorts	Range 5-98	269867	IQ	Blood
cg00495303	DLGAP1	Savage et al. 2018	Multi-Country	14 cohorts	Range 5-98	269867	IQ	Blood
cg00495988	SPEG	Savage et al. 2018	Multi-Country	14 cohorts	Range 5-98	269867	IQ	Blood
cg00498219	LRP1B	Savage et al. 2018	Multi-Country	14 cohorts	Range 5-98	269867	IQ	Blood
cg00500400	EP300	Savage et al. 2018	Multi-Country	14 cohorts	Range 5-98	269867	IQ	Blood
cg00501869	PTPRN2	Savage et al. 2018	Multi-Country	14 cohorts	Range 5-98	269867	IQ	Blood
cg00507823	ZNF821	Savage et al. 2018	Multi-Country	14 cohorts	Range 5-98	269867	IQ	Blood
cg00512563	FBXO31	Savage et al. 2018	Multi-Country	14 cohorts	Range 5-98	269867	IQ	Blood
cg00515408	ANKS1B	Savage et al. 2018	Multi-Country	14 cohorts	Range 5-98	269867	IQ	Blood
cg00524271	PLCL1	Savage et al. 2018	Multi-Country	14 cohorts	Range 5-98	269867	IQ	Blood
cg00526273	CDH4	Savage et al. 2018	Multi-Country	14 cohorts	Range 5-98	269867	IQ	Blood
cg00530720	DGKZ	Savage et al. 2018	Multi-Country	14 cohorts	Range 5-98	269867	IQ	Blood
cg00533835	PTPRN2	Savage et al. 2018	Multi-Country	14 cohorts	Range 5-98	269867	IQ	Blood
cg00534540	PTPRN2	Savage et al. 2018	Multi-Country	14 cohorts	Range 5-98	269867	IQ	Blood
cg00534550	TAPBP	Savage et al. 2018	Multi-Country	14 cohorts	Range 5-98	269867	IQ	Blood
cg00536366	CACNA1I	Savage et al. 2018	Multi-Country	14 cohorts	Range 5-98	269867	IQ	Blood
cg00537335	PTPRN2	Savage et al. 2018	Multi-Country	14 cohorts	Range 5-98	269867	IQ	Blood
cg00538248	PTPRT	Savage et al. 2018	Multi-Country	14 cohorts	Range 5-98	269867	IQ	Blood
cg00541683	TINAGL1	Savage et al. 2018	Multi-Country	14 cohorts	Range 5-98	269867	IQ	Blood
cg00543073	BCL11A	Savage et al. 2018	Multi-Country	14 cohorts	Range 5-98	269867	IQ	Blood
cg00545916	HSF5	Savage et al. 2018	Multi-Country	14 cohorts	Range 5-98	269867	IQ	Blood
cg00550928	MGAT3	Savage et al. 2018	Multi-Country	14 cohorts	Range 5-98	269867	IQ	Blood
cg00552318	CHADL	Savage et al. 2018	Multi-Country	14 cohorts	Range 5-98	269867	IQ	Blood
cg00553195	TSNARE1	Savage et al. 2018	Multi-Country	14 cohorts	Range 5-98	269867	IQ	Blood
cg00554442	LMF1	Savage et al. 2018	Multi-Country	14 cohorts	Range 5-98	269867	IQ	Blood
cg00554614	GCC1	Savage et al. 2018	Multi-Country	14 cohorts	Range 5-98	269867	IQ	Blood
cg00556570	GRK6	Savage et al. 2018	Multi-Country	14 cohorts	Range 5-98	269867	IQ	Blood
cg00566158	PTPRN2	Savage et al. 2018	Multi-Country	14 cohorts	Range 5-98	269867	IQ	Blood
cg00571519	SRPK2	Savage et al. 2018	Multi-Country	14 cohorts	Range 5-98	269867	IQ	Blood
cg00572684	IMPDH2	Savage et al. 2018	Multi-Country	14 cohorts	Range 5-98	269867	IQ	Blood
cg00572756	PTPRN2	Savage et al. 2018	Multi-Country	14 cohorts	Range 5-98	269867	IQ	Blood
cg00575003	ESRRG	Savage et al. 2018	Multi-Country	14 cohorts	Range 5-98	269867	IQ	Blood
cg00577109	MZF1	Savage et al. 2018	Multi-Country	14 cohorts	Range 5-98	269867	IQ	Blood
cg00578240	WDR46	Savage et al. 2018	Multi-Country	14 cohorts	Range 5-98	269867	IQ	Blood
cg00585213	AGAP1	Savage et al. 2018	Multi-Country	14 cohorts	Range 5-98	269867	IQ	Blood
cg00586909	CDKAL1	Savage et al. 2018	Multi-Country	14 cohorts	Range 5-98	269867	IQ	Blood
cg00589161	PHACTR3	Savage et al. 2018	Multi-Country	14 cohorts	Range 5-98	269867	IQ	Blood
cg00589371	CDH7	Savage et al. 2018	Multi-Country	14 cohorts	Range 5-98	269867	IQ	Blood
cg00590991	DBN1	Savage et al. 2018	Multi-Country	14 cohorts	Range 5-98	269867	IQ	Blood
cg00591406	IKZF2	Savage et al. 2018	Multi-Country	14 cohorts	Range 5-98	269867	IQ	Blood
cg00591421	SORCS3	Savage et al. 2018	Multi-Country	14 cohorts	Range 5-98	269867	IQ	Blood
cg00595889	LMF1	Savage et al. 2018	Multi-Country	14 cohorts	Range 5-98	269867	IQ	Blood
cg00596819	PTPRN2	Savage et al. 2018	Multi-Country	14 cohorts	Range 5-98	269867	IQ	Blood
cg00599124	FBXO31	Savage et al. 2018	Multi-Country	14 cohorts	Range 5-98	269867	IQ	Blood
cg00599280	CPE	Savage et al. 2018	Multi-Country	14 cohorts	Range 5-98	269867	IQ	Blood
cg00601819	PLEKHM1	Savage et al. 2018	Multi-Country	14 cohorts	Range 5-98	269867	IQ	Blood
cg00602234	TAPBP	Savage et al. 2018	Multi-Country	14 cohorts	Range 5-98	269867	IQ	Blood
cg00616500	DBN1	Savage et al. 2018	Multi-Country	14 cohorts	Range 5-98	269867	IQ	Blood
cg00629688	GRIA4	Savage et al. 2018	Multi-Country	14 cohorts	Range 5-98	269867	IQ	Blood
cg00630724	PITX3	Savage et al. 2018	Multi-Country	14 cohorts	Range 5-98	269867	IQ	Blood
cg00632358	SNX29	Savage et al. 2018	Multi-Country	14 cohorts	Range 5-98	269867	IQ	Blood
cg00636416	AFF3	Savage et al. 2018	Multi-Country	14 cohorts	Range 5-98	269867	IQ	Blood
cg00637795	EFTUD1	Savage et al. 2018	Multi-Country	14 cohorts	Range 5-98	269867	IQ	Blood
cg00638020	PTPRN2	Savage et al. 2018	Multi-Country	14 cohorts	Range 5-98	269867	IQ	Blood
cg00651359	PLXNA4	Savage et al. 2018	Multi-Country	14 cohorts	Range 5-98	269867	IQ	Blood
cg00657058	BTAF1	Savage et al. 2018	Multi-Country	14 cohorts	Range 5-98	269867	IQ	Blood
cg00665827	CAMTA1	Savage et al. 2018	Multi-Country	14 cohorts	Range 5-98	269867	IQ	Blood
cg00667760	KDM4C	Savage et al. 2018	Multi-Country	14 cohorts	Range 5-98	269867	IQ	Blood
cg00668592	TSNARE1	Savage et al. 2018	Multi-Country	14 cohorts	Range 5-98	269867	IQ	Blood
cg00671093	CEP57	Savage et al. 2018	Multi-Country	14 cohorts	Range 5-98	269867	IQ	Blood
cg00673286	AP3B2	Savage et al. 2018	Multi-Country	14 cohorts	Range 5-98	269867	IQ	Blood
cg00675569	ALOX5	Savage et al. 2018	Multi-Country	14 cohorts	Range 5-98	269867	IQ	Blood
cg00683961	SORT1	Savage et al. 2018	Multi-Country	14 cohorts	Range 5-98	269867	IQ	Blood
cg00686429	MAST3	Savage et al. 2018	Multi-Country	14 cohorts	Range 5-98	269867	IQ	Blood
cg00686453	AFF3	Savage et al. 2018	Multi-Country	14 cohorts	Range 5-98	269867	IQ	Blood
cg00687135	ZNF385D	Savage et al. 2018	Multi-Country	14 cohorts	Range 5-98	269867	IQ	Blood
cg00688900	GGNBP2	Savage et al. 2018	Multi-Country	14 cohorts	Range 5-98	269867	IQ	Blood
cg00692380	RAI1	Savage et al. 2018	Multi-Country	14 cohorts	Range 5-98	269867	IQ	Blood
cg00696711	TULP4	Savage et al. 2018	Multi-Country	14 cohorts	Range 5-98	269867	IQ	Blood
cg00698584	OGFOD2	Savage et al. 2018	Multi-Country	14 cohorts	Range 5-98	269867	IQ	Blood
cg00699321	PTPRN2	Savage et al. 2018	Multi-Country	14 cohorts	Range 5-98	269867	IQ	Blood
cg00701755	TAPBP	Savage et al. 2018	Multi-Country	14 cohorts	Range 5-98	269867	IQ	Blood
cg00703819	ERAP2	Savage et al. 2018	Multi-Country	14 cohorts	Range 5-98	269867	IQ	Blood
cg00703843	RAI1	Savage et al. 2018	Multi-Country	14 cohorts	Range 5-98	269867	IQ	Blood
cg00704012	RHEBL1	Savage et al. 2018	Multi-Country	14 cohorts	Range 5-98	269867	IQ	Blood
cg00704288	ST3GAL3	Savage et al. 2018	Multi-Country	14 cohorts	Range 5-98	269867	IQ	Blood
cg00704664	CDH4	Savage et al. 2018	Multi-Country	14 cohorts	Range 5-98	269867	IQ	Blood
cg00706444	PFKFB4	Savage et al. 2018	Multi-Country	14 cohorts	Range 5-98	269867	IQ	Blood
cg00707406	PCDHA1	Savage et al. 2018	Multi-Country	14 cohorts	Range 5-98	269867	IQ	Blood
cg00707452	FOXP1	Savage et al. 2018	Multi-Country	14 cohorts	Range 5-98	269867	IQ	Blood
cg00716277	PTPRN2	Savage et al. 2018	Multi-Country	14 cohorts	Range 5-98	269867	IQ	Blood
cg00728503	CPE	Savage et al. 2018	Multi-Country	14 cohorts	Range 5-98	269867	IQ	Blood
cg00740465	PTPRN2	Savage et al. 2018	Multi-Country	14 cohorts	Range 5-98	269867	IQ	Blood
cg00740889	LARP7	Savage et al. 2018	Multi-Country	14 cohorts	Range 5-98	269867	IQ	Blood
cg00748195	ITIH1	Savage et al. 2018	Multi-Country	14 cohorts	Range 5-98	269867	IQ	Blood
cg00748875	PCDHA1	Savage et al. 2018	Multi-Country	14 cohorts	Range 5-98	269867	IQ	Blood
cg00751386	CTNNA2	Savage et al. 2018	Multi-Country	14 cohorts	Range 5-98	269867	IQ	Blood
cg00757327	DDN	Savage et al. 2018	Multi-Country	14 cohorts	Range 5-98	269867	IQ	Blood
cg00765635	SULT1A1	Savage et al. 2018	Multi-Country	14 cohorts	Range 5-98	269867	IQ	Blood
cg00765783	SHISA9	Savage et al. 2018	Multi-Country	14 cohorts	Range 5-98	269867	IQ	Blood
cg00767712	AGAP1	Savage et al. 2018	Multi-Country	14 cohorts	Range 5-98	269867	IQ	Blood
cg00771867	PTPRN2	Savage et al. 2018	Multi-Country	14 cohorts	Range 5-98	269867	IQ	Blood
cg00771935	FBXO31	Savage et al. 2018	Multi-Country	14 cohorts	Range 5-98	269867	IQ	Blood
cg00775863	CTNNA2	Savage et al. 2018	Multi-Country	14 cohorts	Range 5-98	269867	IQ	Blood
cg00776364	SH2B1	Savage et al. 2018	Multi-Country	14 cohorts	Range 5-98	269867	IQ	Blood
cg00781169	PTGER3	Savage et al. 2018	Multi-Country	14 cohorts	Range 5-98	269867	IQ	Blood
cg00786657	NTRK3	Savage et al. 2018	Multi-Country	14 cohorts	Range 5-98	269867	IQ	Blood
cg00790928	EPB41	Savage et al. 2018	Multi-Country	14 cohorts	Range 5-98	269867	IQ	Blood
cg00792022	LMF1	Savage et al. 2018	Multi-Country	14 cohorts	Range 5-98	269867	IQ	Blood
cg00794552	UGP2	Savage et al. 2018	Multi-Country	14 cohorts	Range 5-98	269867	IQ	Blood
cg00795125	TNRC18	Savage et al. 2018	Multi-Country	14 cohorts	Range 5-98	269867	IQ	Blood
cg00803453	SPEG	Savage et al. 2018	Multi-Country	14 cohorts	Range 5-98	269867	IQ	Blood
cg00806959	ST3GAL3	Savage et al. 2018	Multi-Country	14 cohorts	Range 5-98	269867	IQ	Blood
cg00807430	MAN2A1	Savage et al. 2018	Multi-Country	14 cohorts	Range 5-98	269867	IQ	Blood
cg00809988	ELAVL2	Savage et al. 2018	Multi-Country	14 cohorts	Range 5-98	269867	IQ	Blood
cg00811334	CTNNA2	Savage et al. 2018	Multi-Country	14 cohorts	Range 5-98	269867	IQ	Blood
cg00817396	N6AMT2	Savage et al. 2018	Multi-Country	14 cohorts	Range 5-98	269867	IQ	Blood
cg00817598	WNT3	Savage et al. 2018	Multi-Country	14 cohorts	Range 5-98	269867	IQ	Blood
cg00820311	LMF1	Savage et al. 2018	Multi-Country	14 cohorts	Range 5-98	269867	IQ	Blood
cg00826640	PTPRN2	Savage et al. 2018	Multi-Country	14 cohorts	Range 5-98	269867	IQ	Blood
cg00833688	CAMTA1	Savage et al. 2018	Multi-Country	14 cohorts	Range 5-98	269867	IQ	Blood
cg00834223	AGAP1	Savage et al. 2018	Multi-Country	14 cohorts	Range 5-98	269867	IQ	Blood
cg00834988	AUTS2	Savage et al. 2018	Multi-Country	14 cohorts	Range 5-98	269867	IQ	Blood
cg00839642	EXOC4	Savage et al. 2018	Multi-Country	14 cohorts	Range 5-98	269867	IQ	Blood
cg00845775	XRCC3	Savage et al. 2018	Multi-Country	14 cohorts	Range 5-98	269867	IQ	Blood
cg00847544	PTPRN2	Savage et al. 2018	Multi-Country	14 cohorts	Range 5-98	269867	IQ	Blood
cg00860742	PTPRN2	Savage et al. 2018	Multi-Country	14 cohorts	Range 5-98	269867	IQ	Blood
cg00863661	LMF1	Savage et al. 2018	Multi-Country	14 cohorts	Range 5-98	269867	IQ	Blood
cg00865118	LMF1	Savage et al. 2018	Multi-Country	14 cohorts	Range 5-98	269867	IQ	Blood
cg00869941	LPP	Savage et al. 2018	Multi-Country	14 cohorts	Range 5-98	269867	IQ	Blood
cg00872151	CDH4	Savage et al. 2018	Multi-Country	14 cohorts	Range 5-98	269867	IQ	Blood
cg00872676	SND1	Savage et al. 2018	Multi-Country	14 cohorts	Range 5-98	269867	IQ	Blood
cg00875096	SLC39A1	Savage et al. 2018	Multi-Country	14 cohorts	Range 5-98	269867	IQ	Blood
cg00875272	TAL1	Savage et al. 2018	Multi-Country	14 cohorts	Range 5-98	269867	IQ	Blood
cg00875805	MAML3	Savage et al. 2018	Multi-Country	14 cohorts	Range 5-98	269867	IQ	Blood
cg00877708	ARID1B	Savage et al. 2018	Multi-Country	14 cohorts	Range 5-98	269867	IQ	Blood
cg00883311	EHBP1	Savage et al. 2018	Multi-Country	14 cohorts	Range 5-98	269867	IQ	Blood
cg00891649	MAPT	Savage et al. 2018	Multi-Country	14 cohorts	Range 5-98	269867	IQ	Blood
cg00893242	SND1	Savage et al. 2018	Multi-Country	14 cohorts	Range 5-98	269867	IQ	Blood
cg00902153	LPP	Savage et al. 2018	Multi-Country	14 cohorts	Range 5-98	269867	IQ	Blood
cg00904407	PTPRN2	Savage et al. 2018	Multi-Country	14 cohorts	Range 5-98	269867	IQ	Blood
cg00904548	APEH	Savage et al. 2018	Multi-Country	14 cohorts	Range 5-98	269867	IQ	Blood
cg00906428	ZNF638	Savage et al. 2018	Multi-Country	14 cohorts	Range 5-98	269867	IQ	Blood
cg00907267	ERBB3	Savage et al. 2018	Multi-Country	14 cohorts	Range 5-98	269867	IQ	Blood
cg00909926	ESRRG	Savage et al. 2018	Multi-Country	14 cohorts	Range 5-98	269867	IQ	Blood
cg00911488	TET2	Savage et al. 2018	Multi-Country	14 cohorts	Range 5-98	269867	IQ	Blood
cg00911813	TNRC18	Savage et al. 2018	Multi-Country	14 cohorts	Range 5-98	269867	IQ	Blood
cg00916199	TMCO6	Savage et al. 2018	Multi-Country	14 cohorts	Range 5-98	269867	IQ	Blood
cg00930890	DHRS11	Savage et al. 2018	Multi-Country	14 cohorts	Range 5-98	269867	IQ	Blood
cg00931491	SULT1A2	Savage et al. 2018	Multi-Country	14 cohorts	Range 5-98	269867	IQ	Blood
cg00935216	PTPRN2	Savage et al. 2018	Multi-Country	14 cohorts	Range 5-98	269867	IQ	Blood
cg00938743	PHACTR3	Savage et al. 2018	Multi-Country	14 cohorts	Range 5-98	269867	IQ	Blood
cg00943186	MON1A	Savage et al. 2018	Multi-Country	14 cohorts	Range 5-98	269867	IQ	Blood
cg00944001	VAC14	Savage et al. 2018	Multi-Country	14 cohorts	Range 5-98	269867	IQ	Blood
cg00950418	SRPK2	Savage et al. 2018	Multi-Country	14 cohorts	Range 5-98	269867	IQ	Blood
cg00954633	CAMTA1	Savage et al. 2018	Multi-Country	14 cohorts	Range 5-98	269867	IQ	Blood
cg00955828	TAL1	Savage et al. 2018	Multi-Country	14 cohorts	Range 5-98	269867	IQ	Blood
cg00958781	TMCO6	Savage et al. 2018	Multi-Country	14 cohorts	Range 5-98	269867	IQ	Blood
cg00964103	ESRRG	Savage et al. 2018	Multi-Country	14 cohorts	Range 5-98	269867	IQ	Blood
cg00966763	CDH4	Savage et al. 2018	Multi-Country	14 cohorts	Range 5-98	269867	IQ	Blood
cg00970757	FOXP1	Savage et al. 2018	Multi-Country	14 cohorts	Range 5-98	269867	IQ	Blood
cg00979347	KDM4A	Savage et al. 2018	Multi-Country	14 cohorts	Range 5-98	269867	IQ	Blood
cg00984060	CACNA1I	Savage et al. 2018	Multi-Country	14 cohorts	Range 5-98	269867	IQ	Blood
cg00987176	NFKB2	Savage et al. 2018	Multi-Country	14 cohorts	Range 5-98	269867	IQ	Blood
cg00988641	TAPBP	Savage et al. 2018	Multi-Country	14 cohorts	Range 5-98	269867	IQ	Blood
cg00993903	MARK3	Savage et al. 2018	Multi-Country	14 cohorts	Range 5-98	269867	IQ	Blood
cg00995807	XRCC3	Savage et al. 2018	Multi-Country	14 cohorts	Range 5-98	269867	IQ	Blood
cg00997400	CDH4	Savage et al. 2018	Multi-Country	14 cohorts	Range 5-98	269867	IQ	Blood
cg00998774	AGAP1	Savage et al. 2018	Multi-Country	14 cohorts	Range 5-98	269867	IQ	Blood
cg00998813	TRAIP	Savage et al. 2018	Multi-Country	14 cohorts	Range 5-98	269867	IQ	Blood
cg01003303	CCDC39	Savage et al. 2018	Multi-Country	14 cohorts	Range 5-98	269867	IQ	Blood
cg01003382	BCL11A	Savage et al. 2018	Multi-Country	14 cohorts	Range 5-98	269867	IQ	Blood
cg01005605	BCL11A	Savage et al. 2018	Multi-Country	14 cohorts	Range 5-98	269867	IQ	Blood
cg01009486	SULT1A1	Savage et al. 2018	Multi-Country	14 cohorts	Range 5-98	269867	IQ	Blood
cg01016459	RBL2	Savage et al. 2018	Multi-Country	14 cohorts	Range 5-98	269867	IQ	Blood
cg01022859	MRC2	Savage et al. 2018	Multi-Country	14 cohorts	Range 5-98	269867	IQ	Blood
cg01023593	ZNF324B	Savage et al. 2018	Multi-Country	14 cohorts	Range 5-98	269867	IQ	Blood
cg01037989	LMF1	Savage et al. 2018	Multi-Country	14 cohorts	Range 5-98	269867	IQ	Blood
cg01041405	SMPD3	Savage et al. 2018	Multi-Country	14 cohorts	Range 5-98	269867	IQ	Blood
cg01041703	ZMAT2	Savage et al. 2018	Multi-Country	14 cohorts	Range 5-98	269867	IQ	Blood
cg01042877	GNAT1	Savage et al. 2018	Multi-Country	14 cohorts	Range 5-98	269867	IQ	Blood
cg01050704	MZF1	Savage et al. 2018	Multi-Country	14 cohorts	Range 5-98	269867	IQ	Blood
cg01057132	DOCK2	Savage et al. 2018	Multi-Country	14 cohorts	Range 5-98	269867	IQ	Blood
cg01059385	WBP2NL	Savage et al. 2018	Multi-Country	14 cohorts	Range 5-98	269867	IQ	Blood
cg01060804	AGBL5	Savage et al. 2018	Multi-Country	14 cohorts	Range 5-98	269867	IQ	Blood
cg01066451	BAIAP2	Savage et al. 2018	Multi-Country	14 cohorts	Range 5-98	269867	IQ	Blood
cg01080600	AGAP1	Savage et al. 2018	Multi-Country	14 cohorts	Range 5-98	269867	IQ	Blood
cg01082602	CAMTA1	Savage et al. 2018	Multi-Country	14 cohorts	Range 5-98	269867	IQ	Blood
cg01084648	RBM39	Savage et al. 2018	Multi-Country	14 cohorts	Range 5-98	269867	IQ	Blood
cg01087645	CLN3	Savage et al. 2018	Multi-Country	14 cohorts	Range 5-98	269867	IQ	Blood
cg01089331	LCORL	Savage et al. 2018	Multi-Country	14 cohorts	Range 5-98	269867	IQ	Blood
cg01090358	SLC39A1	Savage et al. 2018	Multi-Country	14 cohorts	Range 5-98	269867	IQ	Blood
cg01090445	TRAIP	Savage et al. 2018	Multi-Country	14 cohorts	Range 5-98	269867	IQ	Blood
cg01092633	AGAP1	Savage et al. 2018	Multi-Country	14 cohorts	Range 5-98	269867	IQ	Blood
cg01099220	LRRC14	Savage et al. 2018	Multi-Country	14 cohorts	Range 5-98	269867	IQ	Blood
cg01103827	PSMG1	Savage et al. 2018	Multi-Country	14 cohorts	Range 5-98	269867	IQ	Blood
cg01106354	PLA2G15	Savage et al. 2018	Multi-Country	14 cohorts	Range 5-98	269867	IQ	Blood
cg01109180	EFCAB5	Savage et al. 2018	Multi-Country	14 cohorts	Range 5-98	269867	IQ	Blood
cg01109287	REEP3	Savage et al. 2018	Multi-Country	14 cohorts	Range 5-98	269867	IQ	Blood
cg01109337	TEX14	Savage et al. 2018	Multi-Country	14 cohorts	Range 5-98	269867	IQ	Blood
cg01110552	MGEA5	Savage et al. 2018	Multi-Country	14 cohorts	Range 5-98	269867	IQ	Blood
cg01110839	SLC39A1	Savage et al. 2018	Multi-Country	14 cohorts	Range 5-98	269867	IQ	Blood
cg01111718	GRIA4	Savage et al. 2018	Multi-Country	14 cohorts	Range 5-98	269867	IQ	Blood
cg01112072	AGBL5	Savage et al. 2018	Multi-Country	14 cohorts	Range 5-98	269867	IQ	Blood
cg01113246	AGAP1	Savage et al. 2018	Multi-Country	14 cohorts	Range 5-98	269867	IQ	Blood
cg01115732	LMF1	Savage et al. 2018	Multi-Country	14 cohorts	Range 5-98	269867	IQ	Blood
cg01116021	AGAP1	Savage et al. 2018	Multi-Country	14 cohorts	Range 5-98	269867	IQ	Blood
cg01119700	AUTS2	Savage et al. 2018	Multi-Country	14 cohorts	Range 5-98	269867	IQ	Blood
cg01125814	ZNF638	Savage et al. 2018	Multi-Country	14 cohorts	Range 5-98	269867	IQ	Blood
cg01132064	DGKZ	Savage et al. 2018	Multi-Country	14 cohorts	Range 5-98	269867	IQ	Blood
cg01137672	FOXP1	Savage et al. 2018	Multi-Country	14 cohorts	Range 5-98	269867	IQ	Blood
cg01138791	LMF1	Savage et al. 2018	Multi-Country	14 cohorts	Range 5-98	269867	IQ	Blood
cg01139016	AGAP1	Savage et al. 2018	Multi-Country	14 cohorts	Range 5-98	269867	IQ	Blood
cg01139526	PFDN1	Savage et al. 2018	Multi-Country	14 cohorts	Range 5-98	269867	IQ	Blood
cg01141940	RTN1	Savage et al. 2018	Multi-Country	14 cohorts	Range 5-98	269867	IQ	Blood
cg01142001	DALRD3	Savage et al. 2018	Multi-Country	14 cohorts	Range 5-98	269867	IQ	Blood
cg01146063	CTNNA2	Savage et al. 2018	Multi-Country	14 cohorts	Range 5-98	269867	IQ	Blood
cg01147107	TAL1	Savage et al. 2018	Multi-Country	14 cohorts	Range 5-98	269867	IQ	Blood
cg01155497	PCDHA2	Savage et al. 2018	Multi-Country	14 cohorts	Range 5-98	269867	IQ	Blood
cg01155522	TNRC6A	Savage et al. 2018	Multi-Country	14 cohorts	Range 5-98	269867	IQ	Blood
cg01155847	DHRS11	Savage et al. 2018	Multi-Country	14 cohorts	Range 5-98	269867	IQ	Blood
cg01157809	AGBL5	Savage et al. 2018	Multi-Country	14 cohorts	Range 5-98	269867	IQ	Blood
cg01158079	BAIAP2	Savage et al. 2018	Multi-Country	14 cohorts	Range 5-98	269867	IQ	Blood
cg01162920	PRMT7	Savage et al. 2018	Multi-Country	14 cohorts	Range 5-98	269867	IQ	Blood
cg01163049	WNT3	Savage et al. 2018	Multi-Country	14 cohorts	Range 5-98	269867	IQ	Blood
cg01163298	DDN	Savage et al. 2018	Multi-Country	14 cohorts	Range 5-98	269867	IQ	Blood
cg01165661	USP19	Savage et al. 2018	Multi-Country	14 cohorts	Range 5-98	269867	IQ	Blood
cg01172656	NRBF2	Savage et al. 2018	Multi-Country	14 cohorts	Range 5-98	269867	IQ	Blood
cg01173432	FOXP1	Savage et al. 2018	Multi-Country	14 cohorts	Range 5-98	269867	IQ	Blood
cg01174096	SLC39A1	Savage et al. 2018	Multi-Country	14 cohorts	Range 5-98	269867	IQ	Blood
cg01174859	CALU	Savage et al. 2018	Multi-Country	14 cohorts	Range 5-98	269867	IQ	Blood
cg01177642	NFKB2	Savage et al. 2018	Multi-Country	14 cohorts	Range 5-98	269867	IQ	Blood
cg01178113	ERBB3	Savage et al. 2018	Multi-Country	14 cohorts	Range 5-98	269867	IQ	Blood
cg01178659	PLEKHM1	Savage et al. 2018	Multi-Country	14 cohorts	Range 5-98	269867	IQ	Blood
cg01181817	MST1R	Savage et al. 2018	Multi-Country	14 cohorts	Range 5-98	269867	IQ	Blood
cg01185502	CDH4	Savage et al. 2018	Multi-Country	14 cohorts	Range 5-98	269867	IQ	Blood
cg01186217	PLA2G15	Savage et al. 2018	Multi-Country	14 cohorts	Range 5-98	269867	IQ	Blood
cg01189917	FOXP1	Savage et al. 2018	Multi-Country	14 cohorts	Range 5-98	269867	IQ	Blood
cg01190276	THRB	Savage et al. 2018	Multi-Country	14 cohorts	Range 5-98	269867	IQ	Blood
cg01191920	PTPRN2	Savage et al. 2018	Multi-Country	14 cohorts	Range 5-98	269867	IQ	Blood
cg01192531	ROMO1	Savage et al. 2018	Multi-Country	14 cohorts	Range 5-98	269867	IQ	Blood
cg01199618	ZBTB22	Savage et al. 2018	Multi-Country	14 cohorts	Range 5-98	269867	IQ	Blood
cg01199950	TAPBP	Savage et al. 2018	Multi-Country	14 cohorts	Range 5-98	269867	IQ	Blood
cg01206017	AGAP1	Savage et al. 2018	Multi-Country	14 cohorts	Range 5-98	269867	IQ	Blood
cg01207650	LMF1	Savage et al. 2018	Multi-Country	14 cohorts	Range 5-98	269867	IQ	Blood
cg01210622	SMPD3	Savage et al. 2018	Multi-Country	14 cohorts	Range 5-98	269867	IQ	Blood
cg01210909	TET2	Savage et al. 2018	Multi-Country	14 cohorts	Range 5-98	269867	IQ	Blood
cg01220134	LMF1	Savage et al. 2018	Multi-Country	14 cohorts	Range 5-98	269867	IQ	Blood
cg01221746	TNRC18	Savage et al. 2018	Multi-Country	14 cohorts	Range 5-98	269867	IQ	Blood
cg01230254	FBXO31	Savage et al. 2018	Multi-Country	14 cohorts	Range 5-98	269867	IQ	Blood
cg01231108	KCNJ3	Savage et al. 2018	Multi-Country	14 cohorts	Range 5-98	269867	IQ	Blood
cg01232145	FOXP1	Savage et al. 2018	Multi-Country	14 cohorts	Range 5-98	269867	IQ	Blood
cg01233215	LMF1	Savage et al. 2018	Multi-Country	14 cohorts	Range 5-98	269867	IQ	Blood
cg01233922	SND1	Savage et al. 2018	Multi-Country	14 cohorts	Range 5-98	269867	IQ	Blood
cg01241758	GPD2	Savage et al. 2018	Multi-Country	14 cohorts	Range 5-98	269867	IQ	Blood
cg01247188	CHST10	Savage et al. 2018	Multi-Country	14 cohorts	Range 5-98	269867	IQ	Blood
cg01256440	FLRT1	Savage et al. 2018	Multi-Country	14 cohorts	Range 5-98	269867	IQ	Blood
cg01257975	CACNA1I	Savage et al. 2018	Multi-Country	14 cohorts	Range 5-98	269867	IQ	Blood
cg01262413	PTPRN2	Savage et al. 2018	Multi-Country	14 cohorts	Range 5-98	269867	IQ	Blood
cg01268541	ANK2	Savage et al. 2018	Multi-Country	14 cohorts	Range 5-98	269867	IQ	Blood
cg01273790	PCBP2	Savage et al. 2018	Multi-Country	14 cohorts	Range 5-98	269867	IQ	Blood
cg01275687	NEGR1	Savage et al. 2018	Multi-Country	14 cohorts	Range 5-98	269867	IQ	Blood
cg01278232	RAI1	Savage et al. 2018	Multi-Country	14 cohorts	Range 5-98	269867	IQ	Blood
cg01283202	C4orf45	Savage et al. 2018	Multi-Country	14 cohorts	Range 5-98	269867	IQ	Blood
cg01287079	FOXO3	Savage et al. 2018	Multi-Country	14 cohorts	Range 5-98	269867	IQ	Blood
cg01290644	SNX29	Savage et al. 2018	Multi-Country	14 cohorts	Range 5-98	269867	IQ	Blood
cg01302669	IP6K1	Savage et al. 2018	Multi-Country	14 cohorts	Range 5-98	269867	IQ	Blood
cg01304814	PRKAR2A	Savage et al. 2018	Multi-Country	14 cohorts	Range 5-98	269867	IQ	Blood
cg01310920	PTPRN2	Savage et al. 2018	Multi-Country	14 cohorts	Range 5-98	269867	IQ	Blood
cg01311567	PITPNM2	Savage et al. 2018	Multi-Country	14 cohorts	Range 5-98	269867	IQ	Blood
cg01317300	LRRC37A	Savage et al. 2018	Multi-Country	14 cohorts	Range 5-98	269867	IQ	Blood
cg01318691	CAMTA1	Savage et al. 2018	Multi-Country	14 cohorts	Range 5-98	269867	IQ	Blood
cg01323672	BSN	Savage et al. 2018	Multi-Country	14 cohorts	Range 5-98	269867	IQ	Blood
cg01324724	GBF1	Savage et al. 2018	Multi-Country	14 cohorts	Range 5-98	269867	IQ	Blood
cg01329577	PTPRN2	Savage et al. 2018	Multi-Country	14 cohorts	Range 5-98	269867	IQ	Blood
cg01330016	SLC6A4	Savage et al. 2018	Multi-Country	14 cohorts	Range 5-98	269867	IQ	Blood
cg01330831	TRIM31	Savage et al. 2018	Multi-Country	14 cohorts	Range 5-98	269867	IQ	Blood
cg01331540	FOXP1	Savage et al. 2018	Multi-Country	14 cohorts	Range 5-98	269867	IQ	Blood
cg01332882	ZNFX1	Savage et al. 2018	Multi-Country	14 cohorts	Range 5-98	269867	IQ	Blood
cg01336821	MAML3	Savage et al. 2018	Multi-Country	14 cohorts	Range 5-98	269867	IQ	Blood
cg01338834	HMGN1	Savage et al. 2018	Multi-Country	14 cohorts	Range 5-98	269867	IQ	Blood
cg01341170	SHISA9	Savage et al. 2018	Multi-Country	14 cohorts	Range 5-98	269867	IQ	Blood
cg01342226	MAML3	Savage et al. 2018	Multi-Country	14 cohorts	Range 5-98	269867	IQ	Blood
cg01347682	MAML3	Savage et al. 2018	Multi-Country	14 cohorts	Range 5-98	269867	IQ	Blood
cg01348055	GRIN2A	Savage et al. 2018	Multi-Country	14 cohorts	Range 5-98	269867	IQ	Blood
cg01350996	VAC14	Savage et al. 2018	Multi-Country	14 cohorts	Range 5-98	269867	IQ	Blood
cg01356198	LPP	Savage et al. 2018	Multi-Country	14 cohorts	Range 5-98	269867	IQ	Blood
cg01359748	PTPRN2	Savage et al. 2018	Multi-Country	14 cohorts	Range 5-98	269867	IQ	Blood
cg01362754	TSNARE1	Savage et al. 2018	Multi-Country	14 cohorts	Range 5-98	269867	IQ	Blood
cg01363433	TCERG1L	Savage et al. 2018	Multi-Country	14 cohorts	Range 5-98	269867	IQ	Blood
cg01366698	RHOA	Savage et al. 2018	Multi-Country	14 cohorts	Range 5-98	269867	IQ	Blood
cg01366941	SNX29	Savage et al. 2018	Multi-Country	14 cohorts	Range 5-98	269867	IQ	Blood
cg01367322	ZBTB22	Savage et al. 2018	Multi-Country	14 cohorts	Range 5-98	269867	IQ	Blood
cg01370437	PTPRN2	Savage et al. 2018	Multi-Country	14 cohorts	Range 5-98	269867	IQ	Blood
cg01371155	ESRRG	Savage et al. 2018	Multi-Country	14 cohorts	Range 5-98	269867	IQ	Blood
cg01372107	PTPRN2	Savage et al. 2018	Multi-Country	14 cohorts	Range 5-98	269867	IQ	Blood
cg01373292	CAMTA1	Savage et al. 2018	Multi-Country	14 cohorts	Range 5-98	269867	IQ	Blood
cg01373691	ZNF821	Savage et al. 2018	Multi-Country	14 cohorts	Range 5-98	269867	IQ	Blood
cg01378222	SULT1A1	Savage et al. 2018	Multi-Country	14 cohorts	Range 5-98	269867	IQ	Blood
cg01381679	VAC14	Savage et al. 2018	Multi-Country	14 cohorts	Range 5-98	269867	IQ	Blood
cg01384163	IGF2BP1	Savage et al. 2018	Multi-Country	14 cohorts	Range 5-98	269867	IQ	Blood
cg01385312	TNRC18	Savage et al. 2018	Multi-Country	14 cohorts	Range 5-98	269867	IQ	Blood
cg01394093	SLC39A8	Savage et al. 2018	Multi-Country	14 cohorts	Range 5-98	269867	IQ	Blood
cg01403058	FGF8	Savage et al. 2018	Multi-Country	14 cohorts	Range 5-98	269867	IQ	Blood
cg01408194	PROS1	Savage et al. 2018	Multi-Country	14 cohorts	Range 5-98	269867	IQ	Blood
cg01413281	CHUK	Savage et al. 2018	Multi-Country	14 cohorts	Range 5-98	269867	IQ	Blood
cg01423426	EXT1	Savage et al. 2018	Multi-Country	14 cohorts	Range 5-98	269867	IQ	Blood
cg01425670	NEGR1	Savage et al. 2018	Multi-Country	14 cohorts	Range 5-98	269867	IQ	Blood
cg01429256	RAI1	Savage et al. 2018	Multi-Country	14 cohorts	Range 5-98	269867	IQ	Blood
cg01436315	ATP2A1	Savage et al. 2018	Multi-Country	14 cohorts	Range 5-98	269867	IQ	Blood
cg01436424	CAMTA1	Savage et al. 2018	Multi-Country	14 cohorts	Range 5-98	269867	IQ	Blood
cg01436550	TNRC6A	Savage et al. 2018	Multi-Country	14 cohorts	Range 5-98	269867	IQ	Blood
cg01454592	CCDC36	Savage et al. 2018	Multi-Country	14 cohorts	Range 5-98	269867	IQ	Blood
cg01459962	CCDC101	Savage et al. 2018	Multi-Country	14 cohorts	Range 5-98	269867	IQ	Blood
cg01460435	PTPRN2	Savage et al. 2018	Multi-Country	14 cohorts	Range 5-98	269867	IQ	Blood
cg01461718	APEH	Savage et al. 2018	Multi-Country	14 cohorts	Range 5-98	269867	IQ	Blood
cg01462349	PTPRN2	Savage et al. 2018	Multi-Country	14 cohorts	Range 5-98	269867	IQ	Blood
cg01464748	ALOX5	Savage et al. 2018	Multi-Country	14 cohorts	Range 5-98	269867	IQ	Blood
cg01466967	DEPDC1B	Savage et al. 2018	Multi-Country	14 cohorts	Range 5-98	269867	IQ	Blood
cg01471910	LRRC37A	Savage et al. 2018	Multi-Country	14 cohorts	Range 5-98	269867	IQ	Blood
cg01473955	ANKS1B	Savage et al. 2018	Multi-Country	14 cohorts	Range 5-98	269867	IQ	Blood
cg01474781	AFF3	Savage et al. 2018	Multi-Country	14 cohorts	Range 5-98	269867	IQ	Blood
cg01476969	PALM	Savage et al. 2018	Multi-Country	14 cohorts	Range 5-98	269867	IQ	Blood
cg01482645	RIMS2	Savage et al. 2018	Multi-Country	14 cohorts	Range 5-98	269867	IQ	Blood
cg01484950	ARID1B	Savage et al. 2018	Multi-Country	14 cohorts	Range 5-98	269867	IQ	Blood
cg01491398	PTPRN2	Savage et al. 2018	Multi-Country	14 cohorts	Range 5-98	269867	IQ	Blood
cg01491540	EFCAB5	Savage et al. 2018	Multi-Country	14 cohorts	Range 5-98	269867	IQ	Blood
cg01493105	TAPBP	Savage et al. 2018	Multi-Country	14 cohorts	Range 5-98	269867	IQ	Blood
cg01500421	HARS2	Savage et al. 2018	Multi-Country	14 cohorts	Range 5-98	269867	IQ	Blood
cg01503329	GJC1	Savage et al. 2018	Multi-Country	14 cohorts	Range 5-98	269867	IQ	Blood
cg01512265	PHF20	Savage et al. 2018	Multi-Country	14 cohorts	Range 5-98	269867	IQ	Blood
cg01512589	PTCH1	Savage et al. 2018	Multi-Country	14 cohorts	Range 5-98	269867	IQ	Blood
cg01515809	SKA2	Savage et al. 2018	Multi-Country	14 cohorts	Range 5-98	269867	IQ	Blood
cg01522412	MRC2	Savage et al. 2018	Multi-Country	14 cohorts	Range 5-98	269867	IQ	Blood
cg01531058	CHMP2A	Savage et al. 2018	Multi-Country	14 cohorts	Range 5-98	269867	IQ	Blood
cg01532749	MRAS	Savage et al. 2018	Multi-Country	14 cohorts	Range 5-98	269867	IQ	Blood
cg01535838	CAMTA1	Savage et al. 2018	Multi-Country	14 cohorts	Range 5-98	269867	IQ	Blood
cg01536744	THRB	Savage et al. 2018	Multi-Country	14 cohorts	Range 5-98	269867	IQ	Blood
cg01536803	PTPRN2	Savage et al. 2018	Multi-Country	14 cohorts	Range 5-98	269867	IQ	Blood
cg01537369	FAM193A	Savage et al. 2018	Multi-Country	14 cohorts	Range 5-98	269867	IQ	Blood
cg01538165	NCOA2	Savage et al. 2018	Multi-Country	14 cohorts	Range 5-98	269867	IQ	Blood
cg01541650	ARID1B	Savage et al. 2018	Multi-Country	14 cohorts	Range 5-98	269867	IQ	Blood
cg01542644	BTN2A1	Savage et al. 2018	Multi-Country	14 cohorts	Range 5-98	269867	IQ	Blood
cg01546568	CTNNA2	Savage et al. 2018	Multi-Country	14 cohorts	Range 5-98	269867	IQ	Blood
cg01547442	FBXL17	Savage et al. 2018	Multi-Country	14 cohorts	Range 5-98	269867	IQ	Blood
cg01552272	MACROD2	Savage et al. 2018	Multi-Country	14 cohorts	Range 5-98	269867	IQ	Blood
cg01554539	PTPRN2	Savage et al. 2018	Multi-Country	14 cohorts	Range 5-98	269867	IQ	Blood
cg01565965	PEX16	Savage et al. 2018	Multi-Country	14 cohorts	Range 5-98	269867	IQ	Blood
cg01566592	RIMS2	Savage et al. 2018	Multi-Country	14 cohorts	Range 5-98	269867	IQ	Blood
cg01567115	LMF1	Savage et al. 2018	Multi-Country	14 cohorts	Range 5-98	269867	IQ	Blood
cg01571169	FBXO31	Savage et al. 2018	Multi-Country	14 cohorts	Range 5-98	269867	IQ	Blood
cg01580934	SRPK2	Savage et al. 2018	Multi-Country	14 cohorts	Range 5-98	269867	IQ	Blood
cg01581637	RHEBL1	Savage et al. 2018	Multi-Country	14 cohorts	Range 5-98	269867	IQ	Blood
cg01582616	PTPRN2	Savage et al. 2018	Multi-Country	14 cohorts	Range 5-98	269867	IQ	Blood
cg01582947	ZNF777	Savage et al. 2018	Multi-Country	14 cohorts	Range 5-98	269867	IQ	Blood
cg01597125	ALMS1	Savage et al. 2018	Multi-Country	14 cohorts	Range 5-98	269867	IQ	Blood
cg01598046	TRAIP	Savage et al. 2018	Multi-Country	14 cohorts	Range 5-98	269867	IQ	Blood
cg01599709	HBEGF	Savage et al. 2018	Multi-Country	14 cohorts	Range 5-98	269867	IQ	Blood
cg01604380	RTN1	Savage et al. 2018	Multi-Country	14 cohorts	Range 5-98	269867	IQ	Blood
cg01604994	AGAP1	Savage et al. 2018	Multi-Country	14 cohorts	Range 5-98	269867	IQ	Blood
cg01606878	EXT1	Savage et al. 2018	Multi-Country	14 cohorts	Range 5-98	269867	IQ	Blood
cg01607569	CELSR3	Savage et al. 2018	Multi-Country	14 cohorts	Range 5-98	269867	IQ	Blood
cg01608315	PALM	Savage et al. 2018	Multi-Country	14 cohorts	Range 5-98	269867	IQ	Blood
cg01619345	GLIS3	Savage et al. 2018	Multi-Country	14 cohorts	Range 5-98	269867	IQ	Blood
cg01619509	PITPNM2	Savage et al. 2018	Multi-Country	14 cohorts	Range 5-98	269867	IQ	Blood
cg01621080	SULT1A2	Savage et al. 2018	Multi-Country	14 cohorts	Range 5-98	269867	IQ	Blood
cg01624937	PTPRF	Savage et al. 2018	Multi-Country	14 cohorts	Range 5-98	269867	IQ	Blood
cg01631684	REEP3	Savage et al. 2018	Multi-Country	14 cohorts	Range 5-98	269867	IQ	Blood
cg01633442	PTPRN2	Savage et al. 2018	Multi-Country	14 cohorts	Range 5-98	269867	IQ	Blood
cg01634146	NFIX	Savage et al. 2018	Multi-Country	14 cohorts	Range 5-98	269867	IQ	Blood
cg01640456	MAML3	Savage et al. 2018	Multi-Country	14 cohorts	Range 5-98	269867	IQ	Blood
cg01640727	MAPT	Savage et al. 2018	Multi-Country	14 cohorts	Range 5-98	269867	IQ	Blood
cg01646639	SLC8A3	Savage et al. 2018	Multi-Country	14 cohorts	Range 5-98	269867	IQ	Blood
cg01649623	AFF3	Savage et al. 2018	Multi-Country	14 cohorts	Range 5-98	269867	IQ	Blood
cg01653132	LMF1	Savage et al. 2018	Multi-Country	14 cohorts	Range 5-98	269867	IQ	Blood
cg01662504	AGAP1	Savage et al. 2018	Multi-Country	14 cohorts	Range 5-98	269867	IQ	Blood
cg01663570	DVL3	Savage et al. 2018	Multi-Country	14 cohorts	Range 5-98	269867	IQ	Blood
cg01667332	JMJD1C	Savage et al. 2018	Multi-Country	14 cohorts	Range 5-98	269867	IQ	Blood
cg01672894	FBXO31	Savage et al. 2018	Multi-Country	14 cohorts	Range 5-98	269867	IQ	Blood
cg01678383	LPP	Savage et al. 2018	Multi-Country	14 cohorts	Range 5-98	269867	IQ	Blood
cg01683373	LPP	Savage et al. 2018	Multi-Country	14 cohorts	Range 5-98	269867	IQ	Blood
cg01685521	RTN1	Savage et al. 2018	Multi-Country	14 cohorts	Range 5-98	269867	IQ	Blood
cg01686767	DVL3	Savage et al. 2018	Multi-Country	14 cohorts	Range 5-98	269867	IQ	Blood
cg01690872	PLXNA4	Savage et al. 2018	Multi-Country	14 cohorts	Range 5-98	269867	IQ	Blood
cg01691639	RORA	Savage et al. 2018	Multi-Country	14 cohorts	Range 5-98	269867	IQ	Blood
cg01694632	EPHA5	Savage et al. 2018	Multi-Country	14 cohorts	Range 5-98	269867	IQ	Blood
cg01694818	PLEKHM1	Savage et al. 2018	Multi-Country	14 cohorts	Range 5-98	269867	IQ	Blood
cg01705052	SHISA9	Savage et al. 2018	Multi-Country	14 cohorts	Range 5-98	269867	IQ	Blood
cg01707127	LMF1	Savage et al. 2018	Multi-Country	14 cohorts	Range 5-98	269867	IQ	Blood
cg01716667	ATP6V0B	Savage et al. 2018	Multi-Country	14 cohorts	Range 5-98	269867	IQ	Blood
cg01718254	TRMT61A	Savage et al. 2018	Multi-Country	14 cohorts	Range 5-98	269867	IQ	Blood
cg01724941	PLXNA4	Savage et al. 2018	Multi-Country	14 cohorts	Range 5-98	269867	IQ	Blood
cg01726073	CACNA1I	Savage et al. 2018	Multi-Country	14 cohorts	Range 5-98	269867	IQ	Blood
cg01727145	SPEG	Savage et al. 2018	Multi-Country	14 cohorts	Range 5-98	269867	IQ	Blood
cg01729837	PALM	Savage et al. 2018	Multi-Country	14 cohorts	Range 5-98	269867	IQ	Blood
cg01730668	CDH4	Savage et al. 2018	Multi-Country	14 cohorts	Range 5-98	269867	IQ	Blood
cg01731811	PTPRN2	Savage et al. 2018	Multi-Country	14 cohorts	Range 5-98	269867	IQ	Blood
cg01743962	RAI1	Savage et al. 2018	Multi-Country	14 cohorts	Range 5-98	269867	IQ	Blood
cg01745873	CPD	Savage et al. 2018	Multi-Country	14 cohorts	Range 5-98	269867	IQ	Blood
cg01752189	LMF1	Savage et al. 2018	Multi-Country	14 cohorts	Range 5-98	269867	IQ	Blood
cg01754958	SLC39A1	Savage et al. 2018	Multi-Country	14 cohorts	Range 5-98	269867	IQ	Blood
cg01755728	TCTA	Savage et al. 2018	Multi-Country	14 cohorts	Range 5-98	269867	IQ	Blood
cg01758106	SNX29	Savage et al. 2018	Multi-Country	14 cohorts	Range 5-98	269867	IQ	Blood
cg01758575	CD19	Savage et al. 2018	Multi-Country	14 cohorts	Range 5-98	269867	IQ	Blood
cg01758942	STAB1	Savage et al. 2018	Multi-Country	14 cohorts	Range 5-98	269867	IQ	Blood
cg01774108	IKZF2	Savage et al. 2018	Multi-Country	14 cohorts	Range 5-98	269867	IQ	Blood
cg01775523	TSNARE1	Savage et al. 2018	Multi-Country	14 cohorts	Range 5-98	269867	IQ	Blood
cg01776199	SRPK2	Savage et al. 2018	Multi-Country	14 cohorts	Range 5-98	269867	IQ	Blood
cg01777187	HMGN1	Savage et al. 2018	Multi-Country	14 cohorts	Range 5-98	269867	IQ	Blood
cg01778054	TULP4	Savage et al. 2018	Multi-Country	14 cohorts	Range 5-98	269867	IQ	Blood
cg01778190	LMF1	Savage et al. 2018	Multi-Country	14 cohorts	Range 5-98	269867	IQ	Blood
cg01778908	VAC14	Savage et al. 2018	Multi-Country	14 cohorts	Range 5-98	269867	IQ	Blood
cg01779771	RIMS2	Savage et al. 2018	Multi-Country	14 cohorts	Range 5-98	269867	IQ	Blood
cg01780378	TNRC18	Savage et al. 2018	Multi-Country	14 cohorts	Range 5-98	269867	IQ	Blood
cg01780984	BAIAP2	Savage et al. 2018	Multi-Country	14 cohorts	Range 5-98	269867	IQ	Blood
cg01782132	RABEP2	Savage et al. 2018	Multi-Country	14 cohorts	Range 5-98	269867	IQ	Blood
cg01782711	ANKS1B	Savage et al. 2018	Multi-Country	14 cohorts	Range 5-98	269867	IQ	Blood
cg01783195	RBL2	Savage et al. 2018	Multi-Country	14 cohorts	Range 5-98	269867	IQ	Blood
cg01785719	TSNARE1	Savage et al. 2018	Multi-Country	14 cohorts	Range 5-98	269867	IQ	Blood
cg01791798	MAST4	Savage et al. 2018	Multi-Country	14 cohorts	Range 5-98	269867	IQ	Blood
cg01798806	TSNARE1	Savage et al. 2018	Multi-Country	14 cohorts	Range 5-98	269867	IQ	Blood
cg01799015	PALM	Savage et al. 2018	Multi-Country	14 cohorts	Range 5-98	269867	IQ	Blood
cg01801368	TAPBP	Savage et al. 2018	Multi-Country	14 cohorts	Range 5-98	269867	IQ	Blood
cg01803654	AGAP1	Savage et al. 2018	Multi-Country	14 cohorts	Range 5-98	269867	IQ	Blood
cg01806261	IMMP2L	Savage et al. 2018	Multi-Country	14 cohorts	Range 5-98	269867	IQ	Blood
cg01812400	XRCC3	Savage et al. 2018	Multi-Country	14 cohorts	Range 5-98	269867	IQ	Blood
cg01813209	ZNF638	Savage et al. 2018	Multi-Country	14 cohorts	Range 5-98	269867	IQ	Blood
cg01816814	LMF1	Savage et al. 2018	Multi-Country	14 cohorts	Range 5-98	269867	IQ	Blood
cg01819281	DALRD3	Savage et al. 2018	Multi-Country	14 cohorts	Range 5-98	269867	IQ	Blood
cg01823428	WNT3	Savage et al. 2018	Multi-Country	14 cohorts	Range 5-98	269867	IQ	Blood
cg01825986	STAU1	Savage et al. 2018	Multi-Country	14 cohorts	Range 5-98	269867	IQ	Blood
cg01826211	ATP2A1	Savage et al. 2018	Multi-Country	14 cohorts	Range 5-98	269867	IQ	Blood
cg01833222	LAMB2	Savage et al. 2018	Multi-Country	14 cohorts	Range 5-98	269867	IQ	Blood
cg01833485	ESRRG	Savage et al. 2018	Multi-Country	14 cohorts	Range 5-98	269867	IQ	Blood
cg01834027	EPB41	Savage et al. 2018	Multi-Country	14 cohorts	Range 5-98	269867	IQ	Blood
cg01835319	AGAP1	Savage et al. 2018	Multi-Country	14 cohorts	Range 5-98	269867	IQ	Blood
cg01844178	CCDC39	Savage et al. 2018	Multi-Country	14 cohorts	Range 5-98	269867	IQ	Blood
cg01851088	CELSR3	Savage et al. 2018	Multi-Country	14 cohorts	Range 5-98	269867	IQ	Blood
cg01851874	RUNX1T1	Savage et al. 2018	Multi-Country	14 cohorts	Range 5-98	269867	IQ	Blood
cg01852095	LRP1B	Savage et al. 2018	Multi-Country	14 cohorts	Range 5-98	269867	IQ	Blood
cg01855027	CADM2	Savage et al. 2018	Multi-Country	14 cohorts	Range 5-98	269867	IQ	Blood
cg01856141	NEK4	Savage et al. 2018	Multi-Country	14 cohorts	Range 5-98	269867	IQ	Blood
cg01858712	SNX29	Savage et al. 2018	Multi-Country	14 cohorts	Range 5-98	269867	IQ	Blood
cg01861613	RNF182	Savage et al. 2018	Multi-Country	14 cohorts	Range 5-98	269867	IQ	Blood
cg01866367	VPS54	Savage et al. 2018	Multi-Country	14 cohorts	Range 5-98	269867	IQ	Blood
cg01866770	CACNA1I	Savage et al. 2018	Multi-Country	14 cohorts	Range 5-98	269867	IQ	Blood
cg01868213	TUFM	Savage et al. 2018	Multi-Country	14 cohorts	Range 5-98	269867	IQ	Blood
cg01877778	PTPRN2	Savage et al. 2018	Multi-Country	14 cohorts	Range 5-98	269867	IQ	Blood
cg01885832	IGF2BP1	Savage et al. 2018	Multi-Country	14 cohorts	Range 5-98	269867	IQ	Blood
cg01899001	IP6K2	Savage et al. 2018	Multi-Country	14 cohorts	Range 5-98	269867	IQ	Blood
cg01905172	ZBTB22	Savage et al. 2018	Multi-Country	14 cohorts	Range 5-98	269867	IQ	Blood
cg01908954	SCG3	Savage et al. 2018	Multi-Country	14 cohorts	Range 5-98	269867	IQ	Blood
cg01913188	LRPPRC	Savage et al. 2018	Multi-Country	14 cohorts	Range 5-98	269867	IQ	Blood
cg01915076	DDN	Savage et al. 2018	Multi-Country	14 cohorts	Range 5-98	269867	IQ	Blood
cg01917209	MST1R	Savage et al. 2018	Multi-Country	14 cohorts	Range 5-98	269867	IQ	Blood
cg01932091	EPB41	Savage et al. 2018	Multi-Country	14 cohorts	Range 5-98	269867	IQ	Blood
cg01933079	MAST4	Savage et al. 2018	Multi-Country	14 cohorts	Range 5-98	269867	IQ	Blood
cg01933718	PTPRN2	Savage et al. 2018	Multi-Country	14 cohorts	Range 5-98	269867	IQ	Blood
cg01934064	MAPT	Savage et al. 2018	Multi-Country	14 cohorts	Range 5-98	269867	IQ	Blood
cg01943414	MRC2	Savage et al. 2018	Multi-Country	14 cohorts	Range 5-98	269867	IQ	Blood
cg01950844	SENP6	Savage et al. 2018	Multi-Country	14 cohorts	Range 5-98	269867	IQ	Blood
cg01957751	TSNARE1	Savage et al. 2018	Multi-Country	14 cohorts	Range 5-98	269867	IQ	Blood
cg01958550	ESRRG	Savage et al. 2018	Multi-Country	14 cohorts	Range 5-98	269867	IQ	Blood
cg01959621	RORA	Savage et al. 2018	Multi-Country	14 cohorts	Range 5-98	269867	IQ	Blood
cg01959980	ALMS1	Savage et al. 2018	Multi-Country	14 cohorts	Range 5-98	269867	IQ	Blood
cg01961965	PTPRN2	Savage et al. 2018	Multi-Country	14 cohorts	Range 5-98	269867	IQ	Blood
cg01963633	TRIM31	Savage et al. 2018	Multi-Country	14 cohorts	Range 5-98	269867	IQ	Blood
cg01964121	SKA2	Savage et al. 2018	Multi-Country	14 cohorts	Range 5-98	269867	IQ	Blood
cg01966117	STAB1	Savage et al. 2018	Multi-Country	14 cohorts	Range 5-98	269867	IQ	Blood
cg01967379	KHK	Savage et al. 2018	Multi-Country	14 cohorts	Range 5-98	269867	IQ	Blood
cg01967934	CCDC36	Savage et al. 2018	Multi-Country	14 cohorts	Range 5-98	269867	IQ	Blood
cg01968525	AMBRA1	Savage et al. 2018	Multi-Country	14 cohorts	Range 5-98	269867	IQ	Blood
cg01970519	NPAS1	Savage et al. 2018	Multi-Country	14 cohorts	Range 5-98	269867	IQ	Blood
cg01976960	BAIAP2	Savage et al. 2018	Multi-Country	14 cohorts	Range 5-98	269867	IQ	Blood
cg01978246	LRRC24	Savage et al. 2018	Multi-Country	14 cohorts	Range 5-98	269867	IQ	Blood
cg01978534	APEH	Savage et al. 2018	Multi-Country	14 cohorts	Range 5-98	269867	IQ	Blood
cg01981762	PSD	Savage et al. 2018	Multi-Country	14 cohorts	Range 5-98	269867	IQ	Blood
cg01989908	NFIX	Savage et al. 2018	Multi-Country	14 cohorts	Range 5-98	269867	IQ	Blood
cg01990910	SNX29	Savage et al. 2018	Multi-Country	14 cohorts	Range 5-98	269867	IQ	Blood
cg01993818	NPAS3	Savage et al. 2018	Multi-Country	14 cohorts	Range 5-98	269867	IQ	Blood
cg01999622	PTPRN2	Savage et al. 2018	Multi-Country	14 cohorts	Range 5-98	269867	IQ	Blood
cg02006610	PURG	Savage et al. 2018	Multi-Country	14 cohorts	Range 5-98	269867	IQ	Blood
cg02007867	PTPRN2	Savage et al. 2018	Multi-Country	14 cohorts	Range 5-98	269867	IQ	Blood
cg02014003	NOVA1	Savage et al. 2018	Multi-Country	14 cohorts	Range 5-98	269867	IQ	Blood
cg02017926	CDK2AP1	Savage et al. 2018	Multi-Country	14 cohorts	Range 5-98	269867	IQ	Blood
cg02039987	GPD2	Savage et al. 2018	Multi-Country	14 cohorts	Range 5-98	269867	IQ	Blood
cg02041885	CACNA1I	Savage et al. 2018	Multi-Country	14 cohorts	Range 5-98	269867	IQ	Blood
cg02045011	PTPRN2	Savage et al. 2018	Multi-Country	14 cohorts	Range 5-98	269867	IQ	Blood
cg02046995	EP300	Savage et al. 2018	Multi-Country	14 cohorts	Range 5-98	269867	IQ	Blood
cg02047221	BSN	Savage et al. 2018	Multi-Country	14 cohorts	Range 5-98	269867	IQ	Blood
cg02048613	RBMS1	Savage et al. 2018	Multi-Country	14 cohorts	Range 5-98	269867	IQ	Blood
cg02049548	IPO9	Savage et al. 2018	Multi-Country	14 cohorts	Range 5-98	269867	IQ	Blood
cg02054116	GJC1	Savage et al. 2018	Multi-Country	14 cohorts	Range 5-98	269867	IQ	Blood
cg02054964	PTPRN2	Savage et al. 2018	Multi-Country	14 cohorts	Range 5-98	269867	IQ	Blood
cg02057386	SLC39A8	Savage et al. 2018	Multi-Country	14 cohorts	Range 5-98	269867	IQ	Blood
cg02060096	RBM6	Savage et al. 2018	Multi-Country	14 cohorts	Range 5-98	269867	IQ	Blood
cg02060443	TULP4	Savage et al. 2018	Multi-Country	14 cohorts	Range 5-98	269867	IQ	Blood
cg02060584	ANK2	Savage et al. 2018	Multi-Country	14 cohorts	Range 5-98	269867	IQ	Blood
cg02063828	PELI1	Savage et al. 2018	Multi-Country	14 cohorts	Range 5-98	269867	IQ	Blood
cg02064366	BAIAP2	Savage et al. 2018	Multi-Country	14 cohorts	Range 5-98	269867	IQ	Blood
cg02069715	GABRG3	Savage et al. 2018	Multi-Country	14 cohorts	Range 5-98	269867	IQ	Blood
cg02071825	PPM1E	Savage et al. 2018	Multi-Country	14 cohorts	Range 5-98	269867	IQ	Blood
cg02076826	RORA	Savage et al. 2018	Multi-Country	14 cohorts	Range 5-98	269867	IQ	Blood
cg02078896	MACROD2	Savage et al. 2018	Multi-Country	14 cohorts	Range 5-98	269867	IQ	Blood
cg02080909	BAIAP2	Savage et al. 2018	Multi-Country	14 cohorts	Range 5-98	269867	IQ	Blood
cg02085660	LRRC24	Savage et al. 2018	Multi-Country	14 cohorts	Range 5-98	269867	IQ	Blood
cg02086523	FBXL17	Savage et al. 2018	Multi-Country	14 cohorts	Range 5-98	269867	IQ	Blood
cg02094363	NPAS3	Savage et al. 2018	Multi-Country	14 cohorts	Range 5-98	269867	IQ	Blood
cg02097667	ZSWIM6	Savage et al. 2018	Multi-Country	14 cohorts	Range 5-98	269867	IQ	Blood
cg02101338	OR8G2	Savage et al. 2018	Multi-Country	14 cohorts	Range 5-98	269867	IQ	Blood
cg02104130	PEX16	Savage et al. 2018	Multi-Country	14 cohorts	Range 5-98	269867	IQ	Blood
cg02105352	NAT8B	Savage et al. 2018	Multi-Country	14 cohorts	Range 5-98	269867	IQ	Blood
cg02107564	EP300	Savage et al. 2018	Multi-Country	14 cohorts	Range 5-98	269867	IQ	Blood
cg02111031	MSL2	Savage et al. 2018	Multi-Country	14 cohorts	Range 5-98	269867	IQ	Blood
cg02118562	KALRN	Savage et al. 2018	Multi-Country	14 cohorts	Range 5-98	269867	IQ	Blood
cg02118635	RAD51C	Savage et al. 2018	Multi-Country	14 cohorts	Range 5-98	269867	IQ	Blood
cg02119764	RBL2	Savage et al. 2018	Multi-Country	14 cohorts	Range 5-98	269867	IQ	Blood
cg02120584	SIX3	Savage et al. 2018	Multi-Country	14 cohorts	Range 5-98	269867	IQ	Blood
cg02123262	CDKAL1	Savage et al. 2018	Multi-Country	14 cohorts	Range 5-98	269867	IQ	Blood
cg02132728	TNIP2	Savage et al. 2018	Multi-Country	14 cohorts	Range 5-98	269867	IQ	Blood
cg02134305	DAG1	Savage et al. 2018	Multi-Country	14 cohorts	Range 5-98	269867	IQ	Blood
cg02135304	MEF2C	Savage et al. 2018	Multi-Country	14 cohorts	Range 5-98	269867	IQ	Blood
cg02139853	AGAP1	Savage et al. 2018	Multi-Country	14 cohorts	Range 5-98	269867	IQ	Blood
cg02146026	TSNARE1	Savage et al. 2018	Multi-Country	14 cohorts	Range 5-98	269867	IQ	Blood
cg02147032	AP1G1	Savage et al. 2018	Multi-Country	14 cohorts	Range 5-98	269867	IQ	Blood
cg02153871	HARS2	Savage et al. 2018	Multi-Country	14 cohorts	Range 5-98	269867	IQ	Blood
cg02175308	SORT1	Savage et al. 2018	Multi-Country	14 cohorts	Range 5-98	269867	IQ	Blood
cg02176148	SND1	Savage et al. 2018	Multi-Country	14 cohorts	Range 5-98	269867	IQ	Blood
cg02189597	RORA	Savage et al. 2018	Multi-Country	14 cohorts	Range 5-98	269867	IQ	Blood
cg02191909	TAPBP	Savage et al. 2018	Multi-Country	14 cohorts	Range 5-98	269867	IQ	Blood
cg02192117	TNRC18	Savage et al. 2018	Multi-Country	14 cohorts	Range 5-98	269867	IQ	Blood
cg02194129	XRCC3	Savage et al. 2018	Multi-Country	14 cohorts	Range 5-98	269867	IQ	Blood
cg02200944	LMF1	Savage et al. 2018	Multi-Country	14 cohorts	Range 5-98	269867	IQ	Blood
cg02204262	PCDHA2	Savage et al. 2018	Multi-Country	14 cohorts	Range 5-98	269867	IQ	Blood
cg02205181	NFKB2	Savage et al. 2018	Multi-Country	14 cohorts	Range 5-98	269867	IQ	Blood
cg02208529	DBN1	Savage et al. 2018	Multi-Country	14 cohorts	Range 5-98	269867	IQ	Blood
cg02211741	DGKZ	Savage et al. 2018	Multi-Country	14 cohorts	Range 5-98	269867	IQ	Blood
cg02215538	ANKHD1	Savage et al. 2018	Multi-Country	14 cohorts	Range 5-98	269867	IQ	Blood
cg02219016	LRPPRC	Savage et al. 2018	Multi-Country	14 cohorts	Range 5-98	269867	IQ	Blood
cg02222844	CELSR3	Savage et al. 2018	Multi-Country	14 cohorts	Range 5-98	269867	IQ	Blood
cg02223612	VPS54	Savage et al. 2018	Multi-Country	14 cohorts	Range 5-98	269867	IQ	Blood
cg02225054	SNX29	Savage et al. 2018	Multi-Country	14 cohorts	Range 5-98	269867	IQ	Blood
cg02227623	CTNNA2	Savage et al. 2018	Multi-Country	14 cohorts	Range 5-98	269867	IQ	Blood
cg02228913	MAPT	Savage et al. 2018	Multi-Country	14 cohorts	Range 5-98	269867	IQ	Blood
cg02230964	TSNARE1	Savage et al. 2018	Multi-Country	14 cohorts	Range 5-98	269867	IQ	Blood
cg02231066	NT5DC2	Savage et al. 2018	Multi-Country	14 cohorts	Range 5-98	269867	IQ	Blood
cg02235261	TAL1	Savage et al. 2018	Multi-Country	14 cohorts	Range 5-98	269867	IQ	Blood
cg02236874	TAPBP	Savage et al. 2018	Multi-Country	14 cohorts	Range 5-98	269867	IQ	Blood
cg02244431	AGAP1	Savage et al. 2018	Multi-Country	14 cohorts	Range 5-98	269867	IQ	Blood
cg02244583	AGAP1	Savage et al. 2018	Multi-Country	14 cohorts	Range 5-98	269867	IQ	Blood
cg02246053	TRIM37	Savage et al. 2018	Multi-Country	14 cohorts	Range 5-98	269867	IQ	Blood
cg02246640	TSNARE1	Savage et al. 2018	Multi-Country	14 cohorts	Range 5-98	269867	IQ	Blood
cg02246683	NCOA2	Savage et al. 2018	Multi-Country	14 cohorts	Range 5-98	269867	IQ	Blood
cg02247160	CTNNB1	Savage et al. 2018	Multi-Country	14 cohorts	Range 5-98	269867	IQ	Blood
cg02247625	ARID1B	Savage et al. 2018	Multi-Country	14 cohorts	Range 5-98	269867	IQ	Blood
cg02251567	AMT	Savage et al. 2018	Multi-Country	14 cohorts	Range 5-98	269867	IQ	Blood
cg02255892	GJC1	Savage et al. 2018	Multi-Country	14 cohorts	Range 5-98	269867	IQ	Blood
cg02255950	TRIM31	Savage et al. 2018	Multi-Country	14 cohorts	Range 5-98	269867	IQ	Blood
cg02256455	XRCC3	Savage et al. 2018	Multi-Country	14 cohorts	Range 5-98	269867	IQ	Blood
cg02257029	AMBRA1	Savage et al. 2018	Multi-Country	14 cohorts	Range 5-98	269867	IQ	Blood
cg02258303	FBXO31	Savage et al. 2018	Multi-Country	14 cohorts	Range 5-98	269867	IQ	Blood
cg02270412	SHISA9	Savage et al. 2018	Multi-Country	14 cohorts	Range 5-98	269867	IQ	Blood
cg02272447	FAM76B	Savage et al. 2018	Multi-Country	14 cohorts	Range 5-98	269867	IQ	Blood
cg02275084	CAMTA1	Savage et al. 2018	Multi-Country	14 cohorts	Range 5-98	269867	IQ	Blood
cg02276944	GPD2	Savage et al. 2018	Multi-Country	14 cohorts	Range 5-98	269867	IQ	Blood
cg02278683	CCDC93	Savage et al. 2018	Multi-Country	14 cohorts	Range 5-98	269867	IQ	Blood
cg02297936	NFIX	Savage et al. 2018	Multi-Country	14 cohorts	Range 5-98	269867	IQ	Blood
cg02301718	MGAT3	Savage et al. 2018	Multi-Country	14 cohorts	Range 5-98	269867	IQ	Blood
cg02304156	ATP2A1	Savage et al. 2018	Multi-Country	14 cohorts	Range 5-98	269867	IQ	Blood
cg02306654	PTPRN2	Savage et al. 2018	Multi-Country	14 cohorts	Range 5-98	269867	IQ	Blood
cg02309594	HCRTR1	Savage et al. 2018	Multi-Country	14 cohorts	Range 5-98	269867	IQ	Blood
cg02314166	MRC2	Savage et al. 2018	Multi-Country	14 cohorts	Range 5-98	269867	IQ	Blood
cg02314835	DMXL2	Savage et al. 2018	Multi-Country	14 cohorts	Range 5-98	269867	IQ	Blood
cg02320740	SORCS3	Savage et al. 2018	Multi-Country	14 cohorts	Range 5-98	269867	IQ	Blood
cg02322989	LRP1B	Savage et al. 2018	Multi-Country	14 cohorts	Range 5-98	269867	IQ	Blood
cg02323356	SPEG	Savage et al. 2018	Multi-Country	14 cohorts	Range 5-98	269867	IQ	Blood
cg02323699	NCAM1	Savage et al. 2018	Multi-Country	14 cohorts	Range 5-98	269867	IQ	Blood
cg02331348	PTPRN2	Savage et al. 2018	Multi-Country	14 cohorts	Range 5-98	269867	IQ	Blood
cg02333852	THRB	Savage et al. 2018	Multi-Country	14 cohorts	Range 5-98	269867	IQ	Blood
cg02334333	BCL11A	Savage et al. 2018	Multi-Country	14 cohorts	Range 5-98	269867	IQ	Blood
cg02335185	CDH4	Savage et al. 2018	Multi-Country	14 cohorts	Range 5-98	269867	IQ	Blood
cg02336104	FOXP1	Savage et al. 2018	Multi-Country	14 cohorts	Range 5-98	269867	IQ	Blood
cg02336163	HARS	Savage et al. 2018	Multi-Country	14 cohorts	Range 5-98	269867	IQ	Blood
cg02339850	AGAP1	Savage et al. 2018	Multi-Country	14 cohorts	Range 5-98	269867	IQ	Blood
cg02346241	SNX29	Savage et al. 2018	Multi-Country	14 cohorts	Range 5-98	269867	IQ	Blood
cg02347763	EXOC4	Savage et al. 2018	Multi-Country	14 cohorts	Range 5-98	269867	IQ	Blood
cg02355420	EPHA5	Savage et al. 2018	Multi-Country	14 cohorts	Range 5-98	269867	IQ	Blood
cg02356647	PTPRN2	Savage et al. 2018	Multi-Country	14 cohorts	Range 5-98	269867	IQ	Blood
cg02358112	L3MBTL2	Savage et al. 2018	Multi-Country	14 cohorts	Range 5-98	269867	IQ	Blood
cg02358190	MAST4	Savage et al. 2018	Multi-Country	14 cohorts	Range 5-98	269867	IQ	Blood
cg02359899	CLN3	Savage et al. 2018	Multi-Country	14 cohorts	Range 5-98	269867	IQ	Blood
cg02363593	DOCK2	Savage et al. 2018	Multi-Country	14 cohorts	Range 5-98	269867	IQ	Blood
cg02369113	PTPRN2	Savage et al. 2018	Multi-Country	14 cohorts	Range 5-98	269867	IQ	Blood
cg02369188	PTPRN2	Savage et al. 2018	Multi-Country	14 cohorts	Range 5-98	269867	IQ	Blood
cg02372786	SIX3	Savage et al. 2018	Multi-Country	14 cohorts	Range 5-98	269867	IQ	Blood
cg02380833	PTPRO	Savage et al. 2018	Multi-Country	14 cohorts	Range 5-98	269867	IQ	Blood
cg02380914	SHANK3	Savage et al. 2018	Multi-Country	14 cohorts	Range 5-98	269867	IQ	Blood
cg02382073	TET2	Savage et al. 2018	Multi-Country	14 cohorts	Range 5-98	269867	IQ	Blood
cg02386575	QRICH1	Savage et al. 2018	Multi-Country	14 cohorts	Range 5-98	269867	IQ	Blood
cg02386859	CPE	Savage et al. 2018	Multi-Country	14 cohorts	Range 5-98	269867	IQ	Blood
cg02388500	CAMTA1	Savage et al. 2018	Multi-Country	14 cohorts	Range 5-98	269867	IQ	Blood
cg02389938	ANKS1B	Savage et al. 2018	Multi-Country	14 cohorts	Range 5-98	269867	IQ	Blood
cg02391922	RORA	Savage et al. 2018	Multi-Country	14 cohorts	Range 5-98	269867	IQ	Blood
cg02394249	PLEKHG7	Savage et al. 2018	Multi-Country	14 cohorts	Range 5-98	269867	IQ	Blood
cg02394998	PTPRN2	Savage et al. 2018	Multi-Country	14 cohorts	Range 5-98	269867	IQ	Blood
cg02411529	RUNX1T1	Savage et al. 2018	Multi-Country	14 cohorts	Range 5-98	269867	IQ	Blood
cg02415029	ATXN7L2	Savage et al. 2018	Multi-Country	14 cohorts	Range 5-98	269867	IQ	Blood
cg02415992	GRIN2A	Savage et al. 2018	Multi-Country	14 cohorts	Range 5-98	269867	IQ	Blood
cg02420615	ZNF777	Savage et al. 2018	Multi-Country	14 cohorts	Range 5-98	269867	IQ	Blood
cg02433545	RORA	Savage et al. 2018	Multi-Country	14 cohorts	Range 5-98	269867	IQ	Blood
cg02434007	SRA1	Savage et al. 2018	Multi-Country	14 cohorts	Range 5-98	269867	IQ	Blood
cg02438545	CDC14B	Savage et al. 2018	Multi-Country	14 cohorts	Range 5-98	269867	IQ	Blood
cg02446871	EPB41	Savage et al. 2018	Multi-Country	14 cohorts	Range 5-98	269867	IQ	Blood
cg02451122	KLC1	Savage et al. 2018	Multi-Country	14 cohorts	Range 5-98	269867	IQ	Blood
cg02452209	PTPRN2	Savage et al. 2018	Multi-Country	14 cohorts	Range 5-98	269867	IQ	Blood
cg02458689	CGREF1	Savage et al. 2018	Multi-Country	14 cohorts	Range 5-98	269867	IQ	Blood
cg02462761	SRA1	Savage et al. 2018	Multi-Country	14 cohorts	Range 5-98	269867	IQ	Blood
cg02463418	EPHA5	Savage et al. 2018	Multi-Country	14 cohorts	Range 5-98	269867	IQ	Blood
cg02473460	RUNX1T1	Savage et al. 2018	Multi-Country	14 cohorts	Range 5-98	269867	IQ	Blood
cg02474076	GCC1	Savage et al. 2018	Multi-Country	14 cohorts	Range 5-98	269867	IQ	Blood
cg02477175	PRMT7	Savage et al. 2018	Multi-Country	14 cohorts	Range 5-98	269867	IQ	Blood
cg02478172	PTPRN2	Savage et al. 2018	Multi-Country	14 cohorts	Range 5-98	269867	IQ	Blood
cg02479022	SLC39A1	Savage et al. 2018	Multi-Country	14 cohorts	Range 5-98	269867	IQ	Blood
cg02479773	LRRC14	Savage et al. 2018	Multi-Country	14 cohorts	Range 5-98	269867	IQ	Blood
cg02481956	SLC4A9	Savage et al. 2018	Multi-Country	14 cohorts	Range 5-98	269867	IQ	Blood
cg02482218	SHISA9	Savage et al. 2018	Multi-Country	14 cohorts	Range 5-98	269867	IQ	Blood
cg02482700	CHST10	Savage et al. 2018	Multi-Country	14 cohorts	Range 5-98	269867	IQ	Blood
cg02486209	LMF1	Savage et al. 2018	Multi-Country	14 cohorts	Range 5-98	269867	IQ	Blood
cg02487130	SPEG	Savage et al. 2018	Multi-Country	14 cohorts	Range 5-98	269867	IQ	Blood
cg02488702	LRP1B	Savage et al. 2018	Multi-Country	14 cohorts	Range 5-98	269867	IQ	Blood
cg02489371	RNF43	Savage et al. 2018	Multi-Country	14 cohorts	Range 5-98	269867	IQ	Blood
cg02496113	ZNF821	Savage et al. 2018	Multi-Country	14 cohorts	Range 5-98	269867	IQ	Blood
cg02497019	LAMB2	Savage et al. 2018	Multi-Country	14 cohorts	Range 5-98	269867	IQ	Blood
cg02499640	PDE4D	Savage et al. 2018	Multi-Country	14 cohorts	Range 5-98	269867	IQ	Blood
cg02499843	PLXNA4	Savage et al. 2018	Multi-Country	14 cohorts	Range 5-98	269867	IQ	Blood
cg02504326	NDUFA2	Savage et al. 2018	Multi-Country	14 cohorts	Range 5-98	269867	IQ	Blood
cg02505177	MGEA5	Savage et al. 2018	Multi-Country	14 cohorts	Range 5-98	269867	IQ	Blood
cg02505956	PTPRN2	Savage et al. 2018	Multi-Country	14 cohorts	Range 5-98	269867	IQ	Blood
cg02506867	NFATC3	Savage et al. 2018	Multi-Country	14 cohorts	Range 5-98	269867	IQ	Blood
cg02512540	TCERG1L	Savage et al. 2018	Multi-Country	14 cohorts	Range 5-98	269867	IQ	Blood
cg02512724	PTPRN2	Savage et al. 2018	Multi-Country	14 cohorts	Range 5-98	269867	IQ	Blood
cg02517134	EPHA3	Savage et al. 2018	Multi-Country	14 cohorts	Range 5-98	269867	IQ	Blood
cg02518546	AFF3	Savage et al. 2018	Multi-Country	14 cohorts	Range 5-98	269867	IQ	Blood
cg02521428	LPP	Savage et al. 2018	Multi-Country	14 cohorts	Range 5-98	269867	IQ	Blood
cg02522485	DAG1	Savage et al. 2018	Multi-Country	14 cohorts	Range 5-98	269867	IQ	Blood
cg02522760	FGF8	Savage et al. 2018	Multi-Country	14 cohorts	Range 5-98	269867	IQ	Blood
cg02523893	GRK6	Savage et al. 2018	Multi-Country	14 cohorts	Range 5-98	269867	IQ	Blood
cg02533364	BAIAP2	Savage et al. 2018	Multi-Country	14 cohorts	Range 5-98	269867	IQ	Blood
cg02538280	PTPRN2	Savage et al. 2018	Multi-Country	14 cohorts	Range 5-98	269867	IQ	Blood
cg02538976	PTPRN2	Savage et al. 2018	Multi-Country	14 cohorts	Range 5-98	269867	IQ	Blood
cg02539798	PTPRN2	Savage et al. 2018	Multi-Country	14 cohorts	Range 5-98	269867	IQ	Blood
cg02541582	UGP2	Savage et al. 2018	Multi-Country	14 cohorts	Range 5-98	269867	IQ	Blood
cg02543519	PTPRN2	Savage et al. 2018	Multi-Country	14 cohorts	Range 5-98	269867	IQ	Blood
cg02551882	MORC2	Savage et al. 2018	Multi-Country	14 cohorts	Range 5-98	269867	IQ	Blood
cg02562282	FBXL17	Savage et al. 2018	Multi-Country	14 cohorts	Range 5-98	269867	IQ	Blood
cg02562602	PTPRN2	Savage et al. 2018	Multi-Country	14 cohorts	Range 5-98	269867	IQ	Blood
cg02563553	MSL2	Savage et al. 2018	Multi-Country	14 cohorts	Range 5-98	269867	IQ	Blood
cg02571054	AFF3	Savage et al. 2018	Multi-Country	14 cohorts	Range 5-98	269867	IQ	Blood
cg02571055	TULP4	Savage et al. 2018	Multi-Country	14 cohorts	Range 5-98	269867	IQ	Blood
cg02574374	ACSL5	Savage et al. 2018	Multi-Country	14 cohorts	Range 5-98	269867	IQ	Blood
cg02576753	GABRG3	Savage et al. 2018	Multi-Country	14 cohorts	Range 5-98	269867	IQ	Blood
cg02579706	LPP	Savage et al. 2018	Multi-Country	14 cohorts	Range 5-98	269867	IQ	Blood
cg02582587	POU6F2	Savage et al. 2018	Multi-Country	14 cohorts	Range 5-98	269867	IQ	Blood
cg02583465	TRIM31	Savage et al. 2018	Multi-Country	14 cohorts	Range 5-98	269867	IQ	Blood
cg02585344	GRIN2A	Savage et al. 2018	Multi-Country	14 cohorts	Range 5-98	269867	IQ	Blood
cg02590292	MORC2	Savage et al. 2018	Multi-Country	14 cohorts	Range 5-98	269867	IQ	Blood
[truncated: 6,536 more rows]

## Sheet: Table S4
Table S4. List of 20 top-ranked genes in Reactome pathway analysis
ID	Description	GeneRatio	BgRatio	pvalue	p.adjust	qvalue	geneID	Count
R-HSA-112311	Neurotransmitter clearance	2/14	10/10654	7.17281e-05	0.00889428	0.00566274	SLC6A3/SLC6A4	2
R-HSA-8939243	RUNX1 interacts with co-factors whose precise effect on RUNX1 targets is not known	1/14	38/10654	0.0488221	0.11716	0.0745926	AUTS2	1
R-HSA-8878171	Transcriptional regulation by RUNX1	2/14	239/10654	0.0381893	0.11716	0.0745926	AUTS2/CDK6	2
R-HSA-5663213	RHO GTPases Activate WASPs and WAVEs	1/14	36/10654	0.0463087	0.11716	0.0745926	BAIAP2	1
R-HSA-8851680	Butyrophilin (BTN) family interactions	1/14	12/10654	0.0156633	0.11716	0.0745926	BTN2A1	1
R-HSA-8934593	Regulation of RUNX1 Expression and Activity	1/14	17/10654	0.0221222	0.11716	0.0745926	CDK6	1
R-HSA-2559585	Oncogene Induced Senescence	1/14	33/10654	0.0425271	0.11716	0.0745926	CDK6	1
R-HSA-1358803	Downregulation of ERBB2:ERBB3 signaling	1/14	13/10654	0.0169582	0.11716	0.0745926	ERBB3	1
R-HSA-8847993	ERBB2 Activates PTK6 Signaling	1/14	13/10654	0.0169582	0.11716	0.0745926	ERBB3	1
R-HSA-6785631	ERBB2 Regulates Cell Motility	1/14	15/10654	0.0195434	0.11716	0.0745926	ERBB3	1
R-HSA-1963642	PI3K events in ERBB2 signaling	1/14	16/10654	0.0208335	0.11716	0.0745926	ERBB3	1
R-HSA-1250196	SHC1 events in ERBB2 signaling	1/14	22/10654	0.0285417	0.11716	0.0745926	ERBB3	1
R-HSA-8863795	Downregulation of ERBB2 signaling	1/14	29/10654	0.0374633	0.11716	0.0745926	ERBB3	1
R-HSA-70263	Gluconeogenesis	1/14	34/10654	0.0437892	0.11716	0.0745926	GAPDH	1
R-HSA-8964315	G beta:gamma signalling through BTK	1/14	18/10654	0.0234092	0.11716	0.0745926	GNG12	1
R-HSA-392851	Prostacyclin signalling through prostacyclin receptor	1/14	19/10654	0.0246947	0.11716	0.0745926	GNG12	1
R-HSA-418217	G beta:gamma signalling through PLC beta	1/14	20/10654	0.0259786	0.11716	0.0745926	GNG12	1
R-HSA-8964616	G beta:gamma signalling through CDC42	1/14	20/10654	0.0259786	0.11716	0.0745926	GNG12	1
R-HSA-500657	Presynaptic function of Kainate receptors	1/14	21/10654	0.0272609	0.11716	0.0745926	GNG12	1
R-HSA-392170	ADP signalling through P2Y purinoceptor 12	1/14	22/10654	0.0285417	0.11716	0.0745926	GNG12	1
R-HSA-428930	Thromboxane signalling through TP receptor	1/14	23/10654	0.0298209	0.11716	0.0745926	GNG12	1
R-HSA-1296041	Activation of G protein gated Potassium channels	1/14	25/10654	0.0323746	0.11716	0.0745926	GNG12	1
R-HSA-1296059	G protein gated Potassium channels	1/14	25/10654	0.0323746	0.11716	0.0745926	GNG12	1
R-HSA-392451	G beta:gamma signalling through PI3Kgamma	1/14	25/10654	0.0323746	0.11716	0.0745926	GNG12	1
R-HSA-418592	ADP signalling through P2Y purinoceptor 1	1/14	25/10654	0.0323746	0.11716	0.0745926	GNG12	1
R-HSA-997272	Inhibition of voltage gated Ca2+ channels via Gbeta/gamma subunits	1/14	25/10654	0.0323746	0.11716	0.0745926	GNG12	1
R-HSA-202040	G-protein activation	1/14	28/10654	0.0361934	0.11716	0.0745926	GNG12	1
R-HSA-400042	Adrenaline,noradrenaline inhibits insulin secretion	1/14	28/10654	0.0361934	0.11716	0.0745926	GNG12	1
R-HSA-1296065	Inwardly rectifying K+ channels	1/14	31/10654	0.0399983	0.11716	0.0745926	GNG12	1
R-HSA-392518	Signal amplification	1/14	32/10654	0.0412635	0.11716	0.0745926	GNG12	1
R-HSA-397795	G-protein beta:gamma signalling	1/14	32/10654	0.0412635	0.11716	0.0745926	GNG12	1
R-HSA-451326	Activation of kainate receptors upon glutamate binding	1/14	32/10654	0.0412635	0.11716	0.0745926	GNG12	1
R-HSA-456926	Thrombin signalling through proteinase activated receptors (PARs)	1/14	32/10654	0.0412635	0.11716	0.0745926	GNG12	1
R-HSA-163359	Glucagon signaling in metabolic regulation	1/14	33/10654	0.0425271	0.11716	0.0745926	GNG12	1
R-HSA-420092	Glucagon-type ligand receptors	1/14	33/10654	0.0425271	0.11716	0.0745926	GNG12	1
R-HSA-977444	GABA B receptor activation	1/14	39/10654	0.0500765	0.11716	0.0745926	GNG12	1
R-HSA-991365	Activation of GABAB receptors	1/14	39/10654	0.0500765	0.11716	0.0745926	GNG12	1
R-HSA-180024	DARPP-32 events	1/14	26/10654	0.0336491	0.11716	0.0745926	PDE4D	1
R-HSA-111885	Opioid Signalling	2/14	91/10654	0.00614232	0.11716	0.0745926	PDE4D/GNG12	2
R-HSA-159740	Gamma-carboxylation of protein precursors	1/14	10/10654	0.0130687	0.11716	0.0745926	PROS1	1
R-HSA-159782	Removal of aminoterminal propeptides from gamma-carboxylated proteins	1/14	10/10654	0.0130687	0.11716	0.0745926	PROS1	1
R-HSA-159854	Gamma-carboxylation, transport, and amino-terminal cleavage of proteins	1/14	11/10654	0.0143668	0.11716	0.0745926	PROS1	1
R-HSA-140875	Common Pathway of Fibrin Clot Formation	1/14	22/10654	0.0285417	0.11716	0.0745926	PROS1	1
R-HSA-140877	Formation of Fibrin Clot (Clotting Cascade)	1/14	39/10654	0.0500765	0.11716	0.0745926	PROS1	1
R-HSA-163841	Gamma carboxylation, hypusine formation and arylsulfatase activation	1/14	39/10654	0.0500765	0.11716	0.0745926	PROS1	1
R-HSA-76002	Platelet activation, signaling and aggregation	2/14	262/10654	0.045129	0.11716	0.0745926	PROS1/GNG12	2
R-HSA-442660	Na+/Cl- dependent neurotransmitter transporters	1/14	19/10654	0.0246947	0.11716	0.0745926	SLC6A3	1
R-HSA-112315	Transmission across Chemical Synapses	3/14	272/10654	0.0048618	0.11716	0.0745926	SLC6A3/SLC6A4/GNG12	3
R-HSA-112316	Neuronal System	3/14	413/10654	0.0153041	0.11716	0.0745926	SLC6A3/SLC6A4/GNG12	3
R-HSA-73614	Pyrimidine salvage	1/14	11/10654	0.0143668	0.11716	0.0745926	TYMP	1
R-HSA-73621	Pyrimidine catabolism	1/14	12/10654	0.0156633	0.11716	0.0745926	TYMP	1
R-HSA-8956321	Nucleotide salvage	1/14	23/10654	0.0298209	0.11716	0.0745926	TYMP	1
R-HSA-8956319	Nucleobase catabolism	1/14	37/10654	0.0475662	0.11716	0.0745926	TYMP	1
R-HSA-69231	Cyclin D associated events in G1	1/14	44/10654	0.0563254	0.12042	0.0766679	CDK6	1
R-HSA-69236	G1 Phase	1/14	44/10654	0.0563254	0.12042	0.0766679	CDK6	1
R-HSA-381676	Glucagon-like Peptide-1 (GLP1) regulates insulin secretion	1/14	42/10654	0.0538304	0.12042	0.0766679	GNG12	1
R-HSA-6814122	Cooperation of PDCL (PhLP1) and TRiC/CCT in G-protein beta folding	1/14	42/10654	0.0538304	0.12042	0.0766679	GNG12	1
R-HSA-432040	Vasopressin regulates renal water homeostasis via Aquaporins	1/14	43/10654	0.0550786	0.12042	0.0766679	GNG12	1
R-HSA-977606	Regulation of Complement cascade	1/14	47/10654	0.0600563	0.12622	0.0803609	PROS1	1
R-HSA-418597	G alpha (z) signalling events	1/14	48/10654	0.061297	0.12668	0.0806539	GNG12	1
R-HSA-1227986	Signaling by ERBB2	1/14	50/10654	0.0637736	0.129638	0.0825371	ERBB3	1
R-HSA-445717	Aquaporin-mediated transport	1/14	52/10654	0.0662442	0.132488	0.0843517	GNG12	1
R-HSA-8848021	Signaling by PTK6	1/14	54/10654	0.0687088	0.133123	0.0847559	ERBB3	1
R-HSA-9006927	Signaling by Non-Receptor Tyrosine Kinases	1/14	54/10654	0.0687088	0.133123	0.0847559	ERBB3	1
R-HSA-977443	GABA receptor activation	1/14	56/10654	0.0711673	0.135765	0.086438	GNG12	1
R-HSA-1236394	Signaling by ERBB4	1/14	58/10654	0.0736198	0.136252	0.0867476	ERBB3	1
R-HSA-166658	Complement cascade	1/14	58/10654	0.0736198	0.136252	0.0867476	PROS1	1
R-HSA-2029482	Regulation of actin dynamics for phagocytic cup formation	1/14	61/10654	0.0772872	0.140936	0.0897297	BAIAP2	1
R-HSA-4086398	Ca2+ pathway	1/14	62/10654	0.0785067	0.141084	0.0898246	GNG12	1
R-HSA-70171	Glycolysis	1/14	71/10654	0.0894149	0.158392	0.100844	GAPDH	1
R-HSA-2219530	Constitutive Signaling by Aberrant PI3K in Cancer	1/14	75/10654	0.0942244	0.163908	0.104356	ERBB3	1
R-HSA-9009391	Extra-nuclear estrogen signaling	1/14	77/10654	0.0966203	0.163908	0.104356	GNG12	1
R-HSA-422356	Regulation of insulin secretion	1/14	78/10654	0.097816	0.163908	0.104356	GNG12	1
R-HSA-418594	G alpha (i) signalling events	2/14	406/10654	0.0974926	0.163908	0.104356	PDE4D/GNG12	2
R-HSA-416482	G alpha (12/13) signalling events	1/14	80/10654	0.100203	0.165669	0.105477	GNG12	1
R-HSA-2029480	Fcgamma receptor (FCGR) dependent phagocytosis	1/14	86/10654	0.107329	0.172842	0.110044	BAIAP2	1
R-HSA-425366	Transport of bile salts and organic acids, metal ions and amine compounds	1/14	85/10654	0.106145	0.172842	0.110044	SLC6A3	1
R-HSA-418346	Platelet homeostasis	1/14	88/10654	0.109693	0.174383	0.111025	GNG12	1
R-HSA-4420097	VEGFA-VEGFR2 Pathway	1/14	99/10654	0.12259	0.177273	0.112865	BAIAP2	1
R-HSA-9006934	Signaling by Receptor Tyrosine Kinases	2/14	473/10654	0.12596	0.177273	0.112865	BAIAP2/ERBB3	2
R-HSA-2219528	PI3K/AKT Signaling in Cancer	1/14	101/10654	0.124916	0.177273	0.112865	ERBB3	1
R-HSA-6811558	PI5P, PP2A and IER3 Regulate PI3K/AKT Signaling	1/14	103/10654	0.127236	0.177273	0.112865	ERBB3	1
R-HSA-70326	Glucose metabolism	1/14	91/10654	0.113227	0.177273	0.112865	GAPDH	1
R-HSA-373080	Class B/2 (Secretin family receptors)	1/14	95/10654	0.11792	0.177273	0.112865	GNG12	1
R-HSA-390466	Chaperonin-mediated protein folding	1/14	95/10654	0.11792	0.177273	0.112865	GNG12	1
R-HSA-1296071	Potassium Channels	1/14	99/10654	0.12259	0.177273	0.112865	GNG12	1
R-HSA-391251	Protein folding	1/14	101/10654	0.124916	0.177273	0.112865	GNG12	1
R-HSA-5619102	SLC transporter disorders	1/14	99/10654	0.12259	0.177273	0.112865	SLC6A3	1
R-HSA-15869	Metabolism of nucleotides	1/14	101/10654	0.124916	0.177273	0.112865	TYMP	1
R-HSA-194138	Signaling by VEGF	1/14	107/10654	0.13186	0.180417	0.114866	BAIAP2	1
R-HSA-2559582	Senescence-Associated Secretory Phenotype (SASP)	1/14	110/10654	0.135313	0.180417	0.114866	CDK6	1
R-HSA-199418	Negative regulation of the PI3K/AKT network	1/14	110/10654	0.135313	0.180417	0.114866	ERBB3	1
R-HSA-163685	Integration of energy metabolism	1/14	108/10654	0.133012	0.180417	0.114866	GNG12	1
R-HSA-2559580	Oxidative Stress Induced Senescence	1/14	125/10654	0.152386	0.20102	0.127984	CDK6	1
R-HSA-114608	Platelet degranulation	1/14	129/10654	0.156886	0.204778	0.130376	PROS1	1
R-HSA-76005	Response to elevated platelet cytosolic Ca2+	1/14	134/10654	0.16248	0.20987	0.133618	PROS1	1
R-HSA-202733	Cell surface interactions at the vascular wall	1/14	137/10654	0.165819	0.211975	0.134959	PROS1	1
R-HSA-3858494	Beta-catenin independent WNT signaling	1/14	146/10654	0.175764	0.222395	0.141593	GNG12	1
R-HSA-453279	Mitotic G1-G1/S phases	1/14	149/10654	0.179054	0.22427	0.142787	CDK6	1
R-HSA-5619115	Disorders of transmembrane transporters	1/14	176/10654	0.208123	0.258073	0.164308	SLC6A3	1
R-HSA-72163	mRNA Splicing - Major Pathway	1/14	183/10654	0.215502	0.264577	0.168449	ELAVL2	1
R-HSA-72172	mRNA Splicing	1/14	191/10654	0.223857	0.27214	0.173264	ELAVL2	1
R-HSA-2559583	Cellular Senescence	1/14	195/10654	0.228003	0.27449	0.17476	CDK6	1
R-HSA-112314	Neurotransmitter receptors and postsynaptic signal transmission	1/14	206/10654	0.2393	0.285319	0.181655	GNG12	1
R-HSA-416476	G alpha (q) signalling events	1/14	217/10654	0.250443	0.295761	0.188303	GNG12	1
R-HSA-8939211	ESR-mediated signaling	1/14	223/10654	0.256457	0.300006	0.191006	GNG12	1
R-HSA-72203	Processing of Capped Intron-Containing Pre-mRNA	1/14	244/10654	0.277154	0.321188	0.204492	ELAVL2	1
R-HSA-5673001	RAF/MAP kinase cascade	1/14	249/10654	0.282003	0.323007	0.20565	ERBB3	1
R-HSA-425407	SLC-mediated transmembrane transport	1/14	251/10654	0.283934	0.323007	0.20565	SLC6A3	1
R-HSA-5684996	MAPK1/MAPK3 signaling	1/14	255/10654	0.287781	0.324408	0.206542	ERBB3	1
R-HSA-1257604	PIP3 activates AKT signaling	1/14	264/10654	0.296368	0.331078	0.210788	ERBB3	1
R-HSA-9607240	FLT3 Signaling	1/14	267/10654	0.299209	0.331267	0.210908	ERBB3	1
R-HSA-5683057	MAPK family signaling cascades	1/14	294/10654	0.324301	0.353741	0.225217	ERBB3	1
R-HSA-71387	Metabolism of carbohydrates	1/14	295/10654	0.325214	0.353741	0.225217	GAPDH	1
R-HSA-9006931	Signaling by Nuclear Receptors	1/14	299/10654	0.328855	0.354591	0.225758	GNG12	1
R-HSA-9006925	Intracellular signaling by second messengers	1/14	305/10654	0.334282	0.357336	0.227506	ERBB3	1
R-HSA-195258	RHO GTPase Effectors	1/14	327/10654	0.353835	0.375005	0.238755	BAIAP2	1
R-HSA-195721	Signaling by WNT	1/14	331/10654	0.357333	0.375502	0.239072	GNG12	1
R-HSA-5663202	Diseases of signal transduction	1/14	377/10654	0.396308	0.41296	0.26292	ERBB3	1
R-HSA-194315	Signaling by Rho GTPases	1/14	455/10654	0.457421	0.472668	0.300935	BAIAP2	1
R-HSA-500792	GPCR ligand binding	1/14	468/10654	0.46703	0.478609	0.304717	GNG12	1
R-HSA-2262752	Cellular responses to stress	1/14	479/10654	0.475036	0.479626	0.305365	CDK6	1
R-HSA-6798695	Neutrophil degranulation	1/14	480/10654	0.475758	0.479626	0.305365	PTPRN2	1
R-HSA-8953897	Cellular responses to external stimuli	1/14	493/10654	0.485065	0.485065	0.308827	CDK6	1

## Sheet: Table S5
Table S5. Association between selected CpG sites and children’s Total, Verbal, and Performance IQ (n=59) †
CpG sites	Chr	Gene	Gene group	Relation to CpG island	Total IQ		Verbal IQ		Performance IQ
					Difference§ (95% CI)	P-value	Difference§ (95% CI)	P-value	Difference§ (95% CI)	P-value
cg14464361	2	AGAP1	Body	Island	-1.49(-5.75, 2.76)	0.4913	-1.58(-3.18, 0.02)	0.0536	0.56(-1.07, 2.19)	0.4991
cg23651585	7	AUTS2	Body	N_Shelf	-0.49(-1.13, 0.15)	0.1337	-0.07(-0.33, 0.18)	0.566	-0.23(-0.47, 0.02)	0.0663
cg17146029	7	AUTS2	Body	-	0.45(-4.13, 5.03)	0.8476	0.32(-1.46, 2.09)	0.7272	000(-1.75, 1.76)	0.9978
cg11176256	17	BAIAP2	Body	S_Shore	-1.34(-5.57, 2.88)	0.5327	-0.05(-1.70, 1.59)	0.9482	-0.68(-2.29, 0.93)	0.4071
cg12414502	6	BTN2A1	3'UTR	-	2.04(-3.25, 7.33)	0.4501	-0.20(-2.27, 1.86)	0.8469	1.60(-0.39, 3.59)	0.1148
cg07266431	7	CDK6	Body	N_Shelf	0.29(-4.01, 4.59)	0.8939	0.68(-0.98, 2.34)	0.4211	-0.27(-1.91, 1.38)	0.7494
cg21175642	3	CELSR3	TSS1500	S_Shore	-0.76(-4.51, 2.99)	0.6916	1.06(-0.37, 2.49)	0.1468	-1.41(-2.80, -0.02)	0.0464
cg27492942	17	CISD3	TSS1500	N_Shore	-1.85(-5.85, 2.15)	0.3655	-0.63(-2.18, 0.93)	0.4283	-0.44(-1.98, 1.10)	0.5758
cg27636559	15	EFTUD1	Body	-	0.83(-3.78, 5.44)	0.724	0.94(-0.83, 2.71)	0.2983	-0.19(-1.96, 1.57)	0.829
cg00809988	9	ELAVL2	TSS1500	N_Shore	2.93(-1.83, 7.69)	0.2278	0.77(-1.09, 2.63)	0.4194	0.93(-0.90, 2.76)	0.3215
cg19258882	12	ERBB3	TSS1500	Island	-0.96(-4.11, 2.19)	0.5513	-0.06(-1.29, 1.16)	0.9186	-0.59(-1.79, 0.61)	0.3363
cg00252813	12	GAPDH	TSS1500	N_Shore	2.59(-2.10, 7.28)	0.2795	1.70(-0.08, 3.48)	0.0617	0.17(-1.64, 1.98)	0.8538
cg25189904	1	GNG12	TSS1500	S_Shore	-0.26(-5.16, 4.65)	0.9177	1.53(-0.33, 3.39)	0.1069	-1.46(-3.30, 0.37)	0.1187
cg23159678	14	NOVA1	Body	N_Shelf	-1.67(-5.33, 1.99)	0.3724	0.18(-1.25, 1.61)	0.803	-1.15(-2.53, 0.23)	0.101
cg03367519	5	PDE4D	Body	Island	-0.07(-4.87, 4.72)	0.9756	0.14(-1.72, 1.99)	0.8841	-0.35(-2.18, 1.48)	0.7058
cg27609819	2	PLCL1	Body	-	-1.17(-2.40, 0.07)	0.0642	-0.22(-0.71, 0.27)	0.3764	-0.50(-0.97, -0.03)	0.0383
cg05897638	3	PROS1	TSS200	S_Shore	-0.20(-4.63, 4.23)	0.9297	1.06(-0.63, 2.76)	0.2192	-1.12(-2.79, 0.54)	0.1867
cg18311871	7	PTPRN2	Body	-	-0.41(-3.98, 3.16)	0.8226	-0.39(-1.77, 0.99)	0.579	0.06(-1.30, 1.43)	0.9264
cg13599020	6	SAMD3	Body	-	-0.31(-4.67, 4.05)	0.8898	0.67(-1.01, 2.36)	0.4331	-0.64(-2.30, 1.03)	0.453
cg26269038	5	SLC6A3	Body	-	3.68(-0.90, 8.26)	0.1152	-0.66(-2.47, 1.15)	0.4745	2.89(1.27, 4.51)	0.0005
cg05016953	17	SLC6A4	1stExon	Island	-0.67(-4.73, 3.39)	0.7462	-0.30(-1.88, 1.27)	0.7077	-0.18(-1.74, 1.37)	0.8162
cg13092901	22	TYMP	Body	Island	1.09(-3.08, 5.25)	0.6094	1.72(0.16, 3.27)	0.0303	-0.88(-2.46, 0.70)	0.2736
cg16296679	22	WBP2NL	TSS1500	N_Shore	0.20(-3.80, 4.21)	0.9212	0.59(-0.96, 2.13)	0.4572	-0.40(-1.93, 1.13)	0.6051
cg04789403	15	NA	NA	NA	2.99(-1.77, 7.78)	0.2176	1.47(-0.37, 3.31)	0.1165	0.58(-1.26, 2.43)	0.5349
cg16594502	15	NA	NA	NA	-0.02(-4.90, 4.86)	0.9935	0.99(-0.87, 2.87)	0.2958	-0.72(-2.57, 1.14)	0.4504
* Bold was significant association using Bonferroni correction p< 0.002. †Analyzed using a linear regression model. § Difference (95% CI) was calculated by 1 interquartile range change in DNA methylation level at each CpG site. Adjusted for children’s sex, maternal age during pregnancy, exposure to ETS, and maternal IQ.

## Sheet: Table S6
Table S6. Association between DNA methylation level at cg26269038 and children’s Total, Verbal, and Performance IQ (n=59)†.
					Model 1			Model 2
IQ	CpG site	Chr	Gene	Gene group	Difference	P-value	AIC	Difference	P-value	AIC
					(95% CI)§			(95% CI)§
Total IQ	cg26269038	5	SLC6A3	Body	3.68(-0.90, 8.26)	0.115	440.41	2.60(-1.73, 6.92)	0.24	438.46
Verbal IQ					-0.66(-2.47, 1.15)	0.475	338.13	-1.05(-2.77, 0.66)	0.228	336.76
Performance IQ					2.89(1.27, 4.51)	0.001	326.12	2.61(1.02, 4.20)	0.001	328.07
†Analyzed using a linear regression model. § Difference (95% CI) was calculated by 1 interquartile range change in DNA methylation level at each CpG site. Model 1 was adjusted for children’s sex, maternal age during pregnancy, exposure to ETS, and maternal IQ. Model 2 was adjusted for children’s sex, maternal age during pregnancy, exposure to ETS, maternal IQ, breastfeeding pattern, and mother's …
